# Supplementary material for: Prenylated PALM2 Promotes the Migration of Esophageal Squamous Cell Carcinoma Cells Through Activating Ezrin
Source: Mol Cell Proteomics. 2023 Jun 15;22(8):100593. doi: 10.1016/j.mcpro.2023.100593 (PMC10393820; doi:10.1016/j.mcpro.2023.100593)
Supplement: Supplemental Table S1 [file mmc2.xlsx]

## Sheet: Description
Supplementary Table S1. Clinical information and proteomic data of the 124 patients with esophageal cancer (EC).
a. Clinical data. Detailed clinical information of the 124 EC patients.
b. 130 prenylation-related proteins. This sheet contains expression ratios of 130 proteins quantified with high confidence in at least half samples. The values were subjected to mean normalization by column and Log2 transformation.

## Sheet: a. Clinical data
Patient NO.	Age	Gender	Smoke	Alcohol	Pathomorphological	Tumor location	Tumour grade	T stage	N stage	pTNM stage	Data of surgery	Death at follow-up	Overall survival (days)	Disease free status	Disease free survival (days)
1	63	Female	No	No	Ulcerative type	Middle	Well differentiated	T2	N1	IIB	2013-08-12	No	1853	No	1853
2	59	Female	No	No	Ulcerative type	Middle	Moderately differentiated	T3	N0	IIB	2013-07-22	No	1974	No	1974
3	64	Female	No	No	Ulcerative type	Middle	Moderately differentiated	T3	N0	IIB	2013-04-25	Yes	438	Yes	405
4	64	Female	No	No	Ulcerative type	Middle	Poorly differentiated	T2	N0	IIB	2013-05-16	Yes	648	Yes	121
5	44	Male	No	No	Fungating type	Middle	NA	T2	N0	IIA	2013-07-18	No	1904	No	1904
6	60	Male	Yes	Yes	Ulcerative type	Middle	Moderately differentiated	T3	N0	IIB	2013-11-07	Yes	276	Yes	276
7	44	Female	No	No	Ulcerative type	Middle	Moderately differentiated	T2	N0	IIB	2013-10-14	No	1892	No	1892
8	68	Male	Yes	No	Medullary type	Lower	Moderately differentiated	T3	N0	IIA	2013-12-06	Yes	507	Yes	232
9	51	Female	No	No	Fungating type	Middle	NA	T2	N0	IIA	2011-11-21	No	2546	No	2546
10	48	Female	No	No	Ulcerative type	Middle	Well differentiated	T3	N0	IIA	2011-09-23	No	2634	No	2634
11	48	Male	Yes	No	Ulcerative type	Middle	Well differentiated	T3	N0	IIA	2012-11-26	No	2151	No	2151
12	54	Male	Yes	Yes	Ulcerative type	Lower	Moderately differentiated	T3	N0	IIA	2011-10-11	No	2616	No	2616
13	63	Male	No	No	Medullary type	Lower	Moderately differentiated	T3	N0	IIA	2011-08-15	No	2672	No	2672
14	56	Male	Yes	No	Medullary type	Lower	Moderately differentiated	T3	N0	IIA	2013-11-27	No	1832	No	1832
15	50	Male	No	No	Ulcerative type	Middle	Well differentiated	T3	N0	IIA	2013-07-30	Yes	350	Yes	338
16	64	Male	Yes	No	Ulcerative type	Middle	NA	T2	N0	IIA	2013-11-26	Yes	1397	Yes	1397
17	58	Female	No	No	Ulcerative type	Upper	Poorly differentiated	T3	N0	IIB	2011-07-16	No	2701	No	2701
18	56	Male	No	No	Medullary type	Lower	NA	T2	N1	IIB	2011-07-21	Yes	260	Yes	260
19	64	Male	Yes	No	Constritive type	Middle	Moderately differentiated	T3	N0	IIB	2013-10-18	Yes	1841	Yes	1841
20	62	Male	No	No	Ulcerative type	Middle	Moderately differentiated	T2	N0	IIB	2013-05-27	No	1293	No	1293
21	59	Male	No	No	Fungating type	Middle	Moderately differentiated	T2	N0	IIB	2013-08-23	No	1943	No	1943
22	52	Male	Yes	No	Ulcerative type	Middle	Moderately differentiated	T3	N0	IIB	2013-10-15	Yes	1017	Yes	436
23	47	Female	No	No	Constritive type	Middle	Moderately differentiated	T3	N1	IIIA	2012-10-22	No	2192	Yes	1666
24	46	Female	No	No	Ulcerative type	Middle	Well differentiated	T3	N1	IIIA	2011-11-14	No	2583	No	2583
25	63	Female	No	No	Medullary type	Middle	Moderately differentiated	T3	N1	IIIA	2011-12-05	No	483	No	483
26	55	Male	Yes	No	Medullary type	Lower	Moderately differentiated	T3	N1	IIIA	2012-10-30	No	2237	No	2237
27	58	Male	No	No	Ulcerative type	Lower	Moderately differentiated	T3	N1	IIIA	2011-06-20	Yes	911	Yes	383
28	70	Male	No	No	Ulcerative type	Middle	Well differentiated	T3	N1	IIIA	2011-07-13	Yes	807	Yes	331
29	72	Female	No	No	Fungating type	Middle	Moderately differentiated	T3	N1	IIIA	2013-03-18	Yes	616	Yes	616
30	73	Female	No	No	Ulcerative type	Lower	Moderately differentiated	T3	N1	IIIA	2013-07-17	Yes	1060	Yes	1060
31	64	Male	No	No	Medullary type	Lower	Poorly differentiated	T2	N2	IIIA	2013-04-24	No	2062	No	2062
32	60	Male	Yes	No	Constritive type	Middle	Moderately differentiated	T3	N1	IIIA	2013-11-28	Yes	349	Yes	316
33	67	Male	Yes	No	Constritive type	Lower	Moderately differentiated	T3	N1	IIIA	2013-02-26	No	2120	No	2120
34	45	Male	Yes	No	Medullary type	Lower	Moderately differentiated	T3	N1	IIIA	2013-03-11	Yes	1338	Yes	1296
35	64	Male	No	No	Fungating type	Lower	Poorly differentiated	T1	N0	IB	2013-05-24	Yes	1957	Yes	1957
36	55	Male	Yes	No	Constritive type	Lower	Well differentiated	T3	N0	IB	2013-02-27	Yes	744	Yes	809
37	59	Female	No	No	Ulcerative type	Middle	Moderately differentiated	T1	N0	IB	2011-08-18	No	2669	No	2669
38	51	Male	No	No	Ulcerative type	Lower	Well differentiated	T3	N0	IB	2011-07-28	No	2689	No	2689
39	46	Male	No	No	Ulcerative type	Lower	Well differentiated	T3	N0	IB	2011-07-18	No	2699	Yes	1235
40	48	Male	No	No	Ulcerative type	Middle	Poorly differentiated	T3	N0	IIB	2013-09-16	Yes	409	Yes	409
41	64	Male	No	No	Ulcerative type	Lower	Moderately differentiated	T3	N0	IIA	2013-09-09	Yes	634	Yes	443
42	72	Male	Yes	Yes	Medullary type	Lower	Poorly differentiated	T3	N0	IIA	2013-09-06	Yes	1529	Yes	1172
43	76	Male	Yes	No	Ulcerative type	Lower	Moderately differentiated	T3	N0	IIA	2013-05-21	No	2035	No	2035
44	59	Male	Yes	No	Medullary type	Lower	Moderately differentiated	T3	N0	IIA	2013-04-10	No	2055	No	2055
45	58	Male	No	No	Constritive type	Lower	Moderately differentiated	T3	N0	IIA	2013-01-31	No	2146	No	2146
46	60	Male	Yes	Yes	Fungating type	Middle	Well differentiated	T3	N0	IIA	2012-11-09	Yes	254	Yes	112
47	52	Male	Yes	No	Ulcerative type	Lower	Moderately differentiated	T3	N0	IIA	2012-10-18	Yes	533	Yes	533
48	51	Male	Yes	No	Medullary type	Lower	Moderately differentiated	T3	N0	IIA	2012-10-18	No	2249	No	2249
49	59	Male	Yes	Yes	Ulcerative type	Middle	Well differentiated	T2	N0	IIA	2012-10-11	No	2256	No	2256
50	56	Female	No	No	Ulcerative type	Lower	Moderately differentiated	T3	N0	IIA	2012-10-10	Yes	535	Yes	535
51	54	Male	No	No	Medullary type	NA	Moderately differentiated	T3	N0	IIA	2012-09-13	No	2249	No	2249
52	57	Male	Yes	No	Ulcerative type	Upper	Moderately differentiated	T2	N0	IIB	2013-10-15	No	1891	No	1891
53	63	Male	No	No	Ulcerative type	Middle	Moderately differentiated	T3	N0	IIB	2013-09-20	No	1916	No	1916
54	69	Male	No	No	Ulcerative type	Middle	Moderately differentiated	T3	N0	IIB	2013-07-19	Yes	1291	No	1291
55	41	Female	No	No	Ulcerative type	Middle	Moderately differentiated	T3	N0	IIB	2013-04-09	Yes	500	Yes	351
56	74	Male	No	No	Ulcerative type	Middle	Moderately differentiated	T3	N0	IIB	2013-03-04	Yes	2146	Yes	630
57	63	Male	No	No	NA	Lower	Moderately differentiated	T3	N0	IIA	2013-03-06	No	2096	No	2096
58	73	Male	No	No	Ulcerative type	Middle	Moderately differentiated	T3	N0	IIB	2012-10-19	Yes	1884	No	1884
59	59	Male	No	No	Ulcerative type	Lower	Moderately differentiated	T2	N1	IIB	2012-09-12	Yes	245	Yes	245
60	62	Male	No	No	Ulcerative type	Middle	Poorly differentiated	T3	N0	IIB	2011-12-28	Yes	622	Yes	503
61	57	Male	No	No	Medullary type	Middle	Moderately differentiated	T3	N0	IIB	2011-12-21	Yes	920	Yes	662
62	64	Male	No	No	Ulcerative type	Middle	Moderately differentiated	T3	N0	IIB	2011-12-06	No	1540	No	1540
63	56	Female	No	No	Medullary type	Middle	Moderately differentiated	T3	N0	IIB	2011-11-25	No	2480	Yes	1119
64	62	Female	No	No	Fungating type	Middle	Poorly differentiated	T3	N0	IIB	2011-11-09	Yes	286	Yes	286
65	63	Female	No	No	Medullary type	Middle	Moderately differentiated	T3	N0	IIB	2011-10-31	No	2597	No	2597
66	62	Male	Yes	No	Medullary type	Middle	Moderately differentiated	T3	N0	IIB	2011-10-14	No	2613	No	2613
67	63	Female	No	No	Ulcerative type	Middle	Poorly differentiated	T3	N0	IIB	2011-09-02	Yes	310	Yes	225
68	47	Male	Yes	Yes	Medullary type	Middle	Moderately differentiated	T3	N0	IIB	2011-10-07	Yes	364	Yes	300
69	71	Male	No	No	Ulcerative type	Middle	Moderately differentiated	T3	N0	IIB	2011-10-06	No	2621	No	2621
70	61	Male	No	No	Ulcerative type	Middle	Moderately differentiated	T3	N1	IIIA	2013-11-04	No	1872	No	1872
71	50	Male	No	No	Constritive type	Upper	Moderately differentiated	T3	N1	IIIA	2013-09-24	Yes	1099	Yes	1099
72	50	Male	No	No	Fungating type	Middle	Moderately differentiated	T3	N1	IIIA	2013-08-01	No	655	No	655
73	60	Male	No	No	Ulcerative type	Middle	Moderately differentiated	T3	N1	IIIA	2013-07-29	Yes	246	Yes	246
74	54	Male	Yes	Yes	Medullary type	Middle	Poorly differentiated	T2	N2	IIIA	2013-05-16	Yes	588	Yes	254
75	71	Male	No	No	Ulcerative type	Middle	Moderately differentiated	T3	N1	IIIA	2013-05-03	No	2053	No	2053
76	53	Male	No	No	Constritive type	Middle	Poorly differentiated	T3	N1	IIIA	2013-04-11	No	2075	Yes	1244
77	48	Male	Yes	No	Constritive type	Middle	Moderately differentiated	T3	N1	IIIA	2013-03-08	Yes	1315	Yes	1215
78	45	Male	Yes	No	Medullary type	Upper	Poorly differentiated	T3	N1	IIIA	2012-12-25	Yes	606	Yes	469
79	57	Male	Yes	No	Ulcerative type	Middle	Poorly differentiated	T3	N1	IIIA	2012-10-30	No	2237	No	2237
80	50	Male	Yes	Yes	Ulcerative type	Lower	Moderately differentiated	T3	N1	IIIA	2012-10-22	Yes	934	Yes	363
81	63	Male	No	No	Ulcerative type	Lower	Moderately differentiated	T3	N1	IIIA	2012-10-09	No	2258	Yes	787
82	60	Male	Yes	No	Ulcerative type	Middle	Moderately differentiated	T3	N1	IIIA	2012-10-09	No	2370	No	2370
83	73	Male	Yes	No	Ulcerative type	Lower	Moderately differentiated	T3	N1	IIIA	2012-09-24	Yes	346	Yes	168
84	59	Male	No	No	Ulcerative type	Lower	Moderately differentiated	T3	N1	IIIA	2011-10-31	Yes	338	Yes	338
85	55	Male	No	No	Ulcerative type	Middle	Moderately differentiated	T3	N1	IIIA	2011-12-20	No	116	No	116
86	63	Male	No	No	Medullary type	Middle	Well differentiated	T3	N1	IIIA	2011-11-19	No	2578	No	2578
87	48	Male	No	No	Ulcerative type	Middle	Moderately differentiated	T3	N1	IIIA	2011-11-10	Yes	341	Yes	341
88	59	Male	No	No	Medullary type	Middle	Moderately differentiated	T3	N2	IIIB	2013-08-27	Yes	460	Yes	462
89	54	Female	No	No	Ulcerative type	Lower	Moderately differentiated	T3	N2	IIIB	2013-08-05	Yes	240	Yes	240
90	54	Male	No	No	Ulcerative type	Lower	Poorly differentiated	T3	N2	IIIB	2013-07-29	Yes	1747	Yes	656
91	74	Male	No	No	Constritive type	Middle	Moderately differentiated	T3	N2	IIIB	2013-05-14	Yes	48	Yes	48
92	50	Male	No	No	Medullary type	Middle	Moderately differentiated	T3	N2	IIIB	2013-05-10	Yes	494	Yes	357
93	57	Female	No	No	Ulcerative type	Lower	Moderately differentiated	T3	N2	IIIB	2013-04-25	Yes	735	Yes	735
94	63	Male	Yes	Yes	Ulcerative type	Middle	Moderately differentiated	T3	N2	IIIB	2013-04-15	Yes	572	Yes	464
95	71	Female	No	No	Ulcerative type	Lower	Moderately differentiated	T3	N2	IIIB	2013-04-03	Yes	157	Yes	157
96	57	Male	Yes	No	Ulcerative type	Lower	Well differentiated	T3	N2	IIIB	2013-03-18	Yes	189	Yes	189
97	51	Male	Yes	Yes	Ulcerative type	Middle	Moderately differentiated	T3	N2	IIIB	2012-12-05	Yes	253	Yes	127
98	54	Male	No	No	Medullary type	Middle	Poorly differentiated	T3	N2	IIIB	2012-11-27	Yes	440	Yes	29
99	66	Male	Yes	No	Ulcerative type	Middle	Moderately differentiated	T3	N2	IIIB	2012-10-10	Yes	260	Yes	260
100	77	Female	No	No	Medullary type	Middle	Well differentiated	T3	N2	IIIB	2012-09-14	Yes	373	Yes	373
101	55	Male	Yes	No	Ulcerative type	Middle	Moderately differentiated	T3	N2	IIIB	2012-01-02	Yes	813	Yes	815
102	48	Male	No	No	Ulcerative type	Lower	Moderately differentiated	T3	N2	IIIB	2011-12-20	Yes	606	Yes	572
103	71	Male	No	No	Ulcerative type	Middle	Moderately differentiated	T3	N2	IIIB	2011-12-02	No	2418	Yes	1538
104	59	Male	Yes	No	Ulcerative type	Middle	Poorly differentiated	T3	N2	IIIB	2011-11-07	Yes	493	Yes	493
105	71	Male	Yes	Yes	Medullary type	Upper	Well differentiated	T3	N2	IIIB	2011-11-01	Yes	572	Yes	367
106	55	Male	No	No	NA	Lower	Well differentiated	T3	N0	IB	2013-03-14	No	2056	No	2056
107	59	Male	No	No	Medullary type	Middle	Well differentiated	T3	N0	IIA	2011-12-19	No	1974	No	1974
108	58	Male	Yes	Yes	Ulcerative type	Lower	Moderately differentiated	T3	N0	IIA	2011-10-27	Yes	579	Yes	579
109	60	Female	No	No	Fungating type	Middle	NA	T2	N0	IIA	2011-06-08	Yes	298	Yes	278
110	50	Male	No	No	Ulcerative type	Middle	Poorly differentiated	T3	N0	IIB	2011-09-15	No	2642	Yes	369
111	55	Female	No	No	Ulcerative type	Middle	Moderately differentiated	T3	N0	IIB	2011-09-05	Yes	771	Yes	771
112	54	Male	No	No	Ulcerative type	Upper	Moderately differentiated	T2	N0	IIB	2011-08-11	Yes	1129	Yes	1129
113	45	Male	No	No	Medullary type	Middle	Poorly differentiated	T3	N1	IIIA	2011-11-28	Yes	540	Yes	389
114	67	Male	No	No	Ulcerative type	Middle	Moderately differentiated	T3	N1	IIIA	2011-08-31	Yes	1931	Yes	1523
115	66	Male	No	No	Ulcerative type	Middle	Moderately differentiated	T3	N1	IIIA	2011-07-28	No	2689	No	2689
116	57	Male	Yes	No	Ulcerative type	Lower	Moderately differentiated	T3	N2	IIIB	2011-07-09	Yes	600	Yes	600
117	50	Male	Yes	Yes	Ulcerative type	Lower	Moderately differentiated	T2	N3	IIIC	2013-12-03	Yes	1420	Yes	563
118	62	Male	No	No	Ulcerative type	Lower	Moderately differentiated	T3	N3	IIIC	2013-11-12	Yes	289	Yes	289
119	69	Male	Yes	No	Constritive type	Middle	Moderately differentiated	T3	N3	IIIC	2013-03-27	Yes	774	Yes	393
120	55	Female	No	No	Medullary type	Lower	Moderately differentiated	T3	N3	IIIC	2012-11-06	Yes	357	Yes	55
121	58	Male	No	No	Medullary type	Middle	NA	T3	N3	IIIC	2011-12-20	Yes	280	Yes	280
122	57	Male	No	No	Medullary type	Lower	Moderately differentiated	T3	N3	IIIC	2011-12-21	Yes	213	Yes	213
123	57	Male	Yes	Yes	Ulcerative type	Middle	Poorly differentiated	T3	N3	IIIC	2011-08-16	Yes	302	Yes	102
124	51	Male	No	No	Ulcerative type	Middle	Moderately differentiated	T2	N2	IIIA	2013-09-05	Yes	646	Yes	510

## Sheet: b. 130 proteins
UniProt ID	Gene symbol	1_N	1_T	2_N	2_T	3_N	3_T	4_N	4_T	5_N	5_T	6_N	6_T	7_N	7_T	8_N	8_T	9_N	9_T	10_N	10_T	11_N	11_T	12_N	12_T	13_N	13_T	14_N	14_T	15_N	15_T	16_N	16_T	17_N	17_T	18_N	18_T	19_N	19_T	20_N	20_T	21_N	21_T	22_N	22_T	23_N	23_T	24_N	24_T
P43353	ALDH3B1	-0.192994	0.477037	-0.0804067	-0.128272	-0.800546	-1.37976	-0.390232	-0.381165	0.18743	0.777107	0.447004	0.478704	-0.105002	-0.0862554	-0.34455	0.256407	0.104354	-0.0594339	-0.276973	0.016501	0.179765	-0.354378	-0.576645	-0.647262	-0.207761	-0.041124	0.0320932	0.0953956	0.0073143	-0.571744	-0.0101043	0.0496015	0.211251	0.525655	-0.365311	0.117239	-0.178148	0.653986	-0.222817	-0.181473	-0.382143	-0.301218	0.0179159	0.308961	0.0463899	0.343905	0.0776452	0.557968
Q5VW32	BROX	-0.107264	0.407644	-0.227307	-0.951151	-0.654746	-0.712458	-0.539458	-0.0397788	0.45877	-0.327582	-0.367079	-0.515239	-0.0204684	-0.261547	0.646541	-0.00686809	0.548604	-0.160281	0.50736	0.0449855	0.506755	-0.0381637	0.392874	0.290406	0.695659	0.629675	0.653146	0.138464	-0.526323	0.428256	0.783445	1.02807	0.262112	0.0297825	0.713373	0.118646	0.144839	-0.237096	0.217458	-0.103046	0.28412	0.357745	0.0281027	0.334353	0.376215	0.869773	0.33758	-0.00135495
P60953	CDC42	-0.799275	-0.161722	-0.855669	-0.907011	-0.912438	-0.695257	-0.90302	-1.21069	-0.685914	-0.502777	-0.731702	-0.864628	-0.715055	-0.227891	-0.579829	-0.405155	0.0218919	-0.36487	-0.596976	-0.143033	-0.436907	-0.506592	-0.088707	-0.0665872	0.119934	0.306009	0.342489	0.393076	-0.460133	0.20675	0.72258	0.626527	0.377084	0.604298	0.247417	0.585473	0.0102971	0.587006	-0.0522631	0.449495	0.0187117	0.331615	0.448839	0.440117	0.15613	0.301056	0.109791	0.060351
Q02224	CENPE	-0.394076	0.469045	-0.140807	0.164542	-0.178384	0.215475	-0.0867683	0.945735	0.304153	0.851851	0.293184	0.515659	-0.159313	-0.834907	-0.152646	0.355221	0.0478871	0.104519	0.00867612	0.559136	-0.105596	0.706111	0.0282858	0.340917	0.0841955	0.0883169	-0.789691	0.519626	-0.533112	-0.45725	-1.12499	-0.682918	1.21397	0.031343	1.03836	0.386126	0.198869	-0.613355	0.792192	-0.676604	1.10254	1.23892	0.641128	0.888449	NA	NA	NA	NA
P49454	CENPF	-0.11596	0.488944	-0.286731	-0.0258885	-0.242753	0.432498	-0.0901509	1.58269	-0.215055	1.10793	-0.139711	0.467532	NA	NA	-0.180558	0.169621	-0.0804017	0.402818	-0.0995768	0.584584	-0.196213	0.217217	0.331251	0.675522	0.283707	0.727821	-0.0894879	0.208348	0.152595	0.333727	0.109477	2.59186	-0.702809	-0.292536	-0.588782	-0.449541	-0.618721	-0.386789	-0.471216	-0.0214326	-0.605581	-0.733886	NA	NA	-0.172049	-0.00204563	-0.398524	-0.0250062
P24386	CHM	0.0916535	-0.0512649	0.236913	0.563983	0.206168	0.699602	0.235835	0.294414	0.0852866	-0.0567129	0.0335215	0.513686	-0.00546623	0.473625	0.0871658	0.319962	0.236549	0.0905916	0.0275146	0.455786	0.173076	0.596319	0.092919	0.184952	0.184465	0.0512078	0.0338324	-0.0755544	-0.13175	-0.0154361	-0.0794254	0.46964	-0.138531	-0.28087	-0.0699347	-0.125946	-0.132951	-0.0246467	-0.183747	-0.173436	-0.19421	-0.130645	0.177439	0.382859	-0.269217	-0.319764	0.144196	-0.0704253
P26374	CHML	-0.114216	-0.19626	0.144331	0.734779	0.0432583	0.266846	0.182167	1.29233	0.036627	0.990638	0.378889	0.679546	0.315798	0.701238	0.0120867	0.415731	0.0778819	0.597127	0.0840981	0.169223	0.036779	0.840048	1.48064	1.65049	1.15406	1.27804	-0.0246992	-0.477323	0.142689	0.0329428	-0.258254	0.188319	-0.341381	-0.518186	-0.418018	-0.485425	-0.481653	-0.110988	-0.61478	-0.365165	-0.218271	-0.560753	-0.771975	0.116316	-0.00848428	-0.520347	-0.0637335	-0.0673525
P09543	CNP	0.267776	-0.269592	0.371537	-0.266092	0.348898	-0.749705	0.383374	0.00917452	0.299161	-0.237843	0.213088	-0.406598	0.404588	0.07713	0.536185	0.156785	0.317976	0.0545223	0.4445	-0.28472	0.467936	-0.121434	0.344584	-0.0481	0.451652	0.174144	0.50679	-0.41178	-0.180659	-0.245567	0.127399	-0.00901393	0.246244	0.168137	1.20011	0.0873745	0.0500349	0.0972629	0.250436	-0.35786	0.276193	0.196119	-0.323632	-0.552418	0.0915996	0.706743	0.436254	-0.0445125
Q9BSW2	CRACR2A	-0.205933	0.274108	0.246115	-0.0199999	-0.343073	-0.246944	-0.511978	-0.237487	1.38707	1.16289	0.869898	0.736501	NA	NA	-0.147472	0.802754	-0.223049	-0.321904	0.587833	-0.282949	0.972749	0.508118	-0.108557	0.212342	-0.347192	-0.211049	-0.307784	0.339868	0.149772	0.154971	-0.146362	-0.265663	-0.506319	-0.0771327	-1.02666	-0.370441	-0.488206	0.703613	-0.830589	-0.259296	-0.741133	0.18226	NA	NA	-0.205601	-0.680424	0.220486	0.176368
P31689	DNAJA1	-0.749712	-0.607067	-0.841676	-0.483846	-0.729644	-0.648986	-0.808052	-0.346716	-0.264087	-0.0400662	-0.657041	-0.0981878	-0.419399	-0.333191	0.0167033	0.0525454	-0.156933	-0.226891	-0.222169	0.53925	-0.231274	0.634172	-0.206277	0.256485	-0.494488	0.0473139	-0.213986	-0.0212205	-0.200337	0.136856	-0.0480009	0.927709	0.105279	0.26417	0.0350966	0.205943	0.0590517	0.56629	-0.172776	0.418988	-0.110423	-0.328737	-0.348127	-0.709601	-0.243821	-0.0472065	-0.142685	0.0895535
O60884	DNAJA2	0.0595753	-0.289793	-0.128863	-0.0892144	0.0904673	0.382745	0.107354	-0.37454	-0.0919064	-0.198828	-0.0513202	0.105544	-0.0407171	0.190207	0.265843	0.00607096	0.08676	-0.158768	0.121111	0.0208097	0.058716	0.395078	0.181775	0.418635	0.138235	0.0144493	0.285232	0.0225451	0.41962	0.0702381	0.151485	0.604872	0.0949792	-0.024305	0.250235	0.0554102	0.10331	-0.0656308	0.0789815	0.151055	0.160384	0.145591	0.321066	0.340381	0.100779	-0.0205618	0.231659	0.207147
Q8WW22	DNAJA4	0.285054	-0.257937	-0.0145628	0.690575	-0.0787322	0.35927	0.0562534	0.690094	-0.00136089	0.214669	0.176949	0.0329911	-0.300696	-0.1763	0.869642	-0.305873	0.187868	-1.27198	0.203492	-0.0956239	-0.040405	1.3648	-0.202393	-0.210977	0.0491614	-0.5357	-0.175295	-0.809447	0.145527	-0.0714988	0.045794	0.122533	-0.049333	-0.138972	0.286374	0.489784	0.347332	-0.317316	-0.338608	-0.0199907	-0.168739	-0.362873	0.264026	0.27789	0.317058	0.333008	0.202144	0.0276741
P25686	DNAJB2	-0.185652	-0.0657064	-0.205639	0.454049	-0.224583	-0.154422	-0.140112	-0.00354774	-0.152167	-0.625719	-0.469108	0.160817	-0.0664342	0.0325144	0.0167033	0.178538	0.187868	-0.0245676	-0.00242769	0.113829	-0.0750188	0.547308	-0.334284	-0.418158	-0.407854	-0.683168	0.119863	-0.055697	0.155413	-0.0111015	0.361541	-0.177027	0.0129513	-0.242651	0.599766	0.121456	0.136344	-0.26688	-0.151081	0.0707748	0.244042	0.147019	-0.142774	0.0131794	-0.255487	-0.325508	-0.207225	-0.185646
Q8NDI1	EHBP1	0.43428	-0.0171839	0.284899	0.168415	0.551218	0.285377	0.361254	-0.182928	0.00784784	-0.153361	-0.23762	1.00446	0.269952	-0.0135251	0.372943	0.373087	0.421026	-0.063675	0.195185	0.023675	0.364883	1.11453	0.102369	0.12731	0.0810455	-0.518283	0.363388	0.0182278	0.163833	-1.15671	0.277944	-0.354789	0.290759	-0.100867	0.56624	0.219119	0.452581	-0.0671713	0.464654	0.371434	0.366069	0.238254	0.163644	-0.306549	0.057433	-0.580889	0.196453	0.0645592
Q8N3D4	EHBP1L1	0.11116	-0.331065	-0.156311	-0.0526885	0.133365	-0.199183	0.130789	-0.386154	0.00325082	-0.194216	0.185369	0.34302	0.135049	-0.229643	0.141722	0.167063	0.187868	-0.490559	0.118185	0.435489	0.0630637	0.184883	0.0770302	-0.152083	0.144284	-0.169673	0.0596724	-0.0587342	0.509356	0.0510202	0.298223	-0.223083	0.180965	0.236025	0.41499	0.259214	0.337484	0.333927	0.289303	0.059907	0.249451	0.205742	-0.106106	-0.306549	0.278478	0.153326	0.0573801	-0.0101788
P49354	FNTA	-0.0746881	-0.491427	-0.194926	-0.19305	0.08465	0.338541	-0.177402	-0.38949	-0.35363	-0.315846	-0.148502	0.393263	0.0257018	0.0827876	0.0228359	-0.132005	-0.185153	-0.494371	-0.0843279	-0.104982	-0.0326528	-0.00944493	0.289115	0.272414	-0.36212	0.0104547	0.4283	-0.0108892	0.439407	0.222787	-0.249818	-1.08177	0.176785	0.0652541	-0.00970608	-0.0122638	-0.036957	-0.268651	0.0636008	-0.146439	0.00758343	-0.0880338	-0.035451	-0.24358	-0.123139	-0.331275	0.109791	0.0233568
P49356	FNTB	0.22847	-0.449161	0.0484067	0.230245	0.257487	0.697976	0.377263	0.00663903	-0.131799	-0.142955	-0.141465	0.579318	0.104644	0.0686017	0.12614	0.0259705	0.217812	-0.215835	0.242983	0.297878	0.173076	0.446172	-0.088707	0.30928	-0.0440555	-0.336015	0.168172	-0.117691	0.0623974	0.244701	-0.166071	-1.03003	-0.010687	-0.0838743	-0.0646725	-0.03242	-0.201289	-0.343211	-0.0947734	-0.107634	-0.0966335	-0.0863553	-0.629058	-0.797323	-0.313242	-0.592384	0.270097	0.171174
P32455	GBP1	-0.906837	0.215596	-0.9667	0.857404	-0.797856	0.0352819	-0.920979	-0.463139	-0.622968	1.16528	-0.482385	0.301298	-0.565767	0.298712	0.393204	1.47846	-1.02038	-0.593089	-0.570766	0.296694	-0.921106	1.04201	-0.834661	-0.190558	-0.65855	1.15316	-1.33671	0.137138	-0.851642	-0.569618	-0.519598	0.204007	-0.991745	0.143818	-1.06467	-0.432958	-0.733399	1.5387	-1.07081	0.418988	-1.21641	-1.14455	0.287538	-1.00327	-0.289062	0.681191	-0.809261	0.229808
P32456	GBP2	-0.0780827	0.0566764	-0.370644	-0.290694	-0.474317	-0.473781	-0.456354	-0.775871	-0.371429	-0.239426	-0.0629082	-0.985034	-0.0339359	-0.188174	0.217201	0.0386197	-0.347085	-1.51358	-0.372524	-0.596053	-0.679218	-0.959438	-0.166013	-0.54203	-0.00336571	1.05832	-0.0210834	0.461453	-0.149028	-0.536017	-0.0608576	-0.609362	0.185132	0.721065	0.0706009	0.161591	0.317585	0.897725	0.301155	0.426411	0.0776687	0.0526725	0.115491	-0.327103	0.374954	0.54931	-0.203458	-0.00576013
Q96PP8	GBP5	-1.83616	0.280972	-1.56386	-0.412685	-1.83321	-0.972468	-1.89412	-1.03324	-1.48956	1.59104	-1.56707	-1.46378	-0.801671	-0.323805	-1.23257	-0.0155591	-1.51601	-1.24604	-1.67605	-0.931237	-1.87048	-0.897195	-1.52723	-0.87144	-1.25276	1.67454	-1.79277	-0.381042	-1.70134	-1.04615	-1.88398	-0.737195	-1.29808	-1.08387	-1.75682	-1.19417	-0.997472	1.56728	-1.40125	0.227102	-1.26185	-1.52167	-0.068988	-1.65862	-0.887072	-0.0424686	-1.04845	-0.340243
P50151	GNG10	-1.90684	-0.419182	-1.69358	-0.869467	-1.60454	-0.995969	-1.82486	-0.925209	0.0765606	0.419115	-1.44508	-0.976687	0.491757	0.557283	0.0915486	-0.0568238	-0.112221	-0.00268745	0.0945579	-0.265355	-0.113751	-0.0199592	-0.388405	0.214699	-0.455086	0.650359	-1.43432	0.758361	-1.76385	0.199287	-1.18003	-0.207035	-0.0907212	0.899133	-0.536854	0.132639	-0.148437	1.02825	-0.198506	0.670102	-0.0477239	-0.328737	0.277966	-0.434508	0.368635	0.985637	-1.21289	-0.120502
Q9UBI6	GNG12	0.690148	0.229857	0.251347	-0.18644	0.10778	-0.00919274	0.0577825	-0.999719	-0.24391	-0.480146	0.952796	-0.279666	0.150015	-0.335076	-0.629459	-0.184939	0.389084	-0.696864	-0.401629	-0.130238	0.0528987	-0.553828	0.16233	-0.576262	0.405809	-0.64067	0.933055	0.0733693	1.27619	0.0482538	0.954739	-0.325041	0.33769	0.590603	0.375531	0.128456	0.280802	-0.251036	0.461137	-0.365165	0.653991	0.421661	-0.504528	-0.948346	0.425754	-0.128552	0.50463	-0.0399876
P59768	GNG2	0.231216	-0.0355444	0.283623	-0.496055	0.333038	-1.34917	0.4501	-0.424989	0.0692484	0.704877	0.431749	-0.924913	0.788083	0.179686	-0.138889	-0.155826	0.38549	0.636002	-0.174743	-0.265355	0.100204	-0.945054	-0.147227	-1.17042	0.455306	-0.0314831	0.0286084	0.0912912	0.398369	-0.0402478	0.512993	0.283399	0.391583	0.306028	0.0464885	0.152005	0.606066	-0.0216567	0.490189	-0.421163	0.338421	0.632038	-0.737051	-1.21973	0.0761696	-0.35262	0.248258	-0.110979
P50150	GNG4	0.678126	-0.182031	-0.152851	0.933722	0.190003	0.50312	0.351313	-0.327394	0.0604245	-0.572882	0.889786	0.337452	0.523134	0.0968354	-0.0606165	-0.0126562	0.0749103	1.32817	0.309914	0.592325	-0.0218691	-0.234084	0.0722292	0.365524	0.185932	0.240446	0.0917524	-0.668228	0.100911	-0.108063	-0.455137	1.50026	-0.161278	-0.906087	-0.726034	-0.929973	-1.06771	-1.41006	-0.68839	-1.14801	-0.529507	-0.318848	-0.978256	-2.409	-0.269217	-0.0743527	0.148624	-0.0324775
P63218	GNG5	-1.10034	0.503691	-1.11365	-0.697484	-2.05285	-0.0105218	-2.52108	-1.24351	-1.23302	0.679136	-1.69003	-0.271134	NA	NA	-2.0003	-0.00975926	-0.493784	0.138144	-1.75433	-0.0557594	-0.547447	-1.30762	0.849035	1.88945	1.23706	2.10496	0.570485	1.15626	-0.180659	0.881095	0.803851	1.33199	0.482437	0.70551	0.0974499	0.356622	0.331295	0.748964	0.0527359	0.619188	0.330788	0.0541951	NA	NA	0.166367	0.674492	-0.396372	0.173774
O60262	GNG7	1.13701	0.13201	0.756226	-1.63315	1.09264	-1.83661	0.97927	-0.845169	0.901521	-0.796938	1.00764	-2.26434	0.830504	-0.572317	0.458003	-0.834218	0.856973	-0.160281	0.579347	-0.953605	0.672418	-1.06435	0.456893	-1.85404	0.649623	-0.921825	0.016345	-1.69633	1.10456	-2.04615	0.867276	-1.44601	0.597393	-0.389425	0.172154	0.0830572	0.113444	-1.69436	0.672587	-1.03593	0.412612	0.694882	-1.48629	-1.84669	0.24437	-0.961233	0.57211	-0.851112
P01112	HRAS	0.279759	-0.391631	0.147141	-0.208035	0.403661	0.00534668	0.440755	-0.106831	0.147714	-0.445025	0.0794224	0.125067	0.274056	-0.0657689	0.551113	0.0400183	0.320488	-0.513582	0.386093	-0.34258	0.225735	0.151807	0.705531	0.100791	0.573214	-0.0775082	0.585978	-0.326947	0.582365	-0.175986	0.099607	-0.788809	0.227507	-0.149541	0.907931	0.108769	0.157488	-0.361997	0.150609	0.0855856	0.273541	0.159805	-0.168718	0.916292	0.190931	0.874791	0.411904	-0.0688881
Q14642	INPP5A	0.999651	0.213206	0.379921	-0.00683789	0.723016	-0.388369	0.690839	-0.219565	0.548799	-0.497086	1.20414	-0.541674	0.31845	-0.412555	0.384896	-0.658326	0.350286	-0.628253	0.50288	-0.372404	0.243721	-0.562585	0.282202	-0.706245	0.144284	-1.02737	0.0373046	-0.734679	0.674623	-0.762567	0.476594	0.0158132	0.445853	0.501088	0.489618	0.207266	0.202942	-0.654448	0.656274	-0.678878	0.894764	0.550236	-0.493557	0.162413	0.247128	-0.460136	0.512667	-0.136515
P32019	INPP5B	0.00126072	0.427372	-0.0969326	0.107855	-0.174891	0.366455	-0.262618	-0.0371604	-0.546837	-0.0400662	-0.0779451	0.0205361	-0.348273	0.556267	0.0456038	0.384142	0.0326526	0.322765	-0.162237	0.152304	-0.10397	0.128875	-0.15659	0.699284	-0.0423369	0.188358	0.180786	0.149034	0.0862195	0.31198	0.404933	0.730176	-0.0234543	0.0282203	-0.243378	-0.0199829	-0.100796	-0.032149	-0.0827437	0.00288703	-0.0230619	-0.00324087	-0.167264	0.496088	-0.132072	-0.143695	-0.045074	-0.0131321
P01116	KRAS	0.469584	-0.0817608	0.404785	0.523229	0.448515	0.284294	0.681943	0.162823	0.77059	0.330146	0.341704	0.434531	0.442766	0.222599	0.847354	0.537576	0.851774	0.071381	0.731669	0.443	0.689391	0.302873	0.415795	-0.00494816	0.336175	-0.0232704	0.48915	0.0775249	0.0503372	-0.0988349	0.164168	-0.236051	-0.00909905	-0.00658322	0.00705015	-0.0719917	-0.0401629	-0.377203	-0.0289933	-0.346972	0.262884	0.1413	-0.318783	0.0699081	-0.101923	0.0726447	0.516098	-0.0596989
P02545	LMNA	0.395645	0.360896	0.234273	0.307207	0.284382	-0.43579	0.28497	-0.182928	0.281552	-0.112181	0.350466	0.104233	0.399587	0.179686	0.19429	0.212426	0.0778819	-0.0384132	0.0659888	0.260714	0.0917179	0.250093	0.0834067	-0.594719	0.107604	0.0117875	0.312713	-0.185786	-0.17711	0.117192	0.489249	-0.363656	0.207159	0.355453	0.161716	-0.171642	-0.0498239	-0.0487928	0.167973	-0.189555	0.45302	0.219378	-0.238743	-0.257169	0.057433	0.167027	0.182126	-0.197355
P20700	LMNB1	-0.53624	0.286668	-0.256713	-0.0422071	-0.335253	0.164565	-0.247432	0.767014	-0.328302	0.543976	-0.502531	-0.323098	-0.155628	0.387104	-0.014357	0.014633	-0.32141	0.672158	-0.431332	-0.178818	-0.285518	-0.344905	-0.103116	0.442968	0.0214947	0.601626	-0.0465863	0.0705922	-0.549079	0.111902	-0.130786	1.2868	-0.168351	-0.107721	-0.271393	0.0436089	-0.0385591	0.145943	-0.308277	0.324531	-0.223881	-0.0897143	-0.0170053	0.367199	-0.121359	0.341491	-0.169992	0.00887179
Q03252	LMNB2	0.117109	0.431491	0.230304	-0.0969418	0.219501	0.0709058	0.196119	0.147944	0.287866	-0.0609048	0.2172	-0.0405019	0.272689	-0.0751881	0.231834	0.0813591	0.108719	0.366503	0.000753553	0.366067	0.139161	0.0231096	-0.0085367	0.0659635	0.071554	0.322214	0.0732668	0.0382655	-0.777217	-0.0373066	0.40092	0.772877	0.197563	0.402035	-0.096537	-0.0703878	0.0798745	-0.0718028	-0.0109696	-0.13703	0.222203	0.244937	-0.0703458	-0.00964047	0.0542865	0.131131	0.239982	0.120873
Q9BRT3	MIEN1	0.333126	0.210811	0.147141	0.103816	0.234028	-0.00124399	0.345064	0.861949	0.41098	-0.141475	0.197908	-0.0477699	0.52887	0.333536	0.348736	0.260012	0.386689	-0.568773	0.543802	-0.033252	0.451448	0.372286	0.461796	0.60449	0.551757	0.371839	0.0934212	-0.184127	-0.0646355	-0.00821898	0.0695846	0.625631	-0.155997	-0.248319	-0.343905	-0.181996	-0.185229	-0.245793	-0.234176	-0.16385	-0.212683	-0.219838	0.403585	-0.213832	0.412299	1.16771	-0.00846385	0.0132326
O14807	MRAS	0.373449	0.0446259	0.0134214	0.304863	0.317001	-0.58819	0.233131	-0.927632	-0.160739	0.0312423	0.710816	-0.255903	NA	NA	-0.360426	-0.53034	-0.271391	0.849526	-0.220315	-0.200388	-0.291056	-0.762463	-0.188883	-0.883996	-0.231062	-0.0676218	-0.352522	0.0425234	0.527957	-0.495086	0.162589	-0.6807	0.368558	0.976505	0.200112	0.16704	0.232468	0.461208	0.442231	-0.210784	0.37104	0.376123	NA	NA	0.287885	0.378469	-0.0383481	0.130272
P55209	NAP1L1	-0.54796	-0.228393	-0.505337	0.0683269	-0.103422	-0.109583	-0.357255	0.398654	-0.29395	0.0469097	-0.283363	0.159555	-0.187255	-0.0830846	0.0425887	0.287357	-0.292342	-0.263823	-0.201913	0.567014	-0.196213	0.0916862	-0.0273065	0.958948	-0.223253	0.232466	-0.288096	0.454014	0.214701	0.161386	-0.552941	0.183457	-0.124709	0.244123	-0.265344	0.107353	0.0348804	-0.1094	-0.205943	-0.455835	-0.223881	-0.348719	-0.0635694	-0.494045	-0.327536	-0.505057	-0.278746	0.218522
P01111	NRAS	-0.53624	0.0804794	-0.329053	-0.0677954	-0.292988	-0.471949	-0.411233	-0.493326	0.272666	0.0482077	-0.30876	-0.00611626	0.0938483	-0.0150349	0.128986	0.056697	0.174049	-0.403768	0.27092	-0.213824	0.286489	0.349129	0.187706	0.0841272	0.069966	-0.0578028	-0.0301399	-0.127225	-0.0695622	-0.278181	-0.405096	-0.351257	-0.00434552	-0.156631	-0.103715	-0.049698	-0.203084	0.0210167	0.0180465	0.0517021	-0.0829748	-0.101533	-0.497205	-0.186129	0.0527106	0.0770055	0.248258	0.409277
O75781	PALM	1.02202	0.425308	0.497968	0.190168	0.519228	0.449997	0.630467	-0.343478	-0.0968331	-0.425075	0.580682	0.297862	0.357657	-0.545885	-0.350483	-1.08247	-0.213935	-0.398402	-0.00561597	-0.494173	-0.140163	-1.20124	0.16984	-1.16122	0.0345804	-0.218843	0.0800163	-0.545986	0.0979847	-0.324041	0.829955	1.15704	0.395185	0.350461	1.2023	0.22827	0.25749	-0.27754	0.753415	0.0420703	0.60209	0.602163	-0.158573	-0.693089	0.13841	-0.12688	0.314121	-0.104666
Q8IXS6	PALM2	0.0871143	0.652266	-0.147677	1.05862	0.00372995	1.38376	-0.0336976	-0.0958906	-0.391467	0.166477	-0.332606	0.253611	-0.131902	0.136817	-0.334716	0.238244	-0.401916	1.3801	-0.0910853	0.141792	-0.545239	0.150468	-0.408397	-0.156647	-0.576673	-0.27624	-0.726497	0.524707	-0.428143	0.279323	-0.467311	-0.493884	-0.733948	0.812845	-0.422498	-0.154548	-0.602042	0.477149	-0.683191	-0.15591	-0.203417	-0.720806	-0.545485	-0.985563	-0.245758	-0.261711	-0.809261	0.342688
P40855	PEX19	0.362222	-0.194672	0.264344	0.0404209	0.274195	0.0455502	0.543646	0.538617	0.0721777	0.141155	-0.0480264	0.491796	0.264461	-0.0286955	0.35968	0.370866	0.372238	-0.172443	0.469974	0.400644	0.396235	0.399594	-0.212121	-0.156647	0.0198506	-0.154645	0.257218	-0.0123606	0.252037	0.045482	0.106195	0.314861	0.0484608	-0.406225	-0.0130808	0.0030516	0.0560524	-0.157817	-0.0455762	-0.207498	-0.0694441	0.0450351	-0.374721	0.190493	-0.228411	-0.0987368	0.306216	-0.233063
P53609	PGGT1B	0.0533835	-0.0341237	-0.067321	-0.0907566	0.0611432	0.455784	0.0608358	-0.20333	0.179302	-0.0236095	0.00526329	0.0724078	-0.061254	-0.0767639	0.155742	0.00320563	0.239206	-0.354441	0.269602	0.0989632	0.238605	0.0635077	-0.0550515	-0.0925824	-0.098371	0.038187	0.00397641	-0.197454	-0.515078	-0.281657	0.0440796	-0.13543	-0.0154616	0.0698172	0.652904	0.0030516	-0.0099899	-0.131792	-0.0947734	-0.00850648	-0.112156	-0.17099	-0.31395	0.219127	0.203767	0.27092	0.185003	0.158106
P46020	PHKA1	0.625882	0.242807	0.291263	0.109199	0.405995	0.595997	0.554518	0.157119	0.0139545	-0.715382	0.530892	0.0710663	0.314471	0.0813753	0.173768	-0.14625	0.107266	-0.521338	0.244326	-0.143033	0.223147	0.621664	0.687855	0.352738	0.876413	0.193065	0.20723	-0.856241	0.413748	0.189277	0.0577383	-0.501693	0.0254018	-0.493292	-0.261325	-0.333422	-0.110873	-0.504994	-0.087887	-0.84511	-0.101789	-0.103229	-0.0649221	-0.0951878	0.051133	0.318348	0.311491	-0.0520858
P46019	PHKA2	-0.052816	-0.249669	-0.0754857	-0.0436998	0.220828	-0.101063	0.099952	0.0117056	0.0692484	0.379447	0.308683	-0.177281	0.695229	0.318029	0.169628	-0.090095	-0.0804017	0.067508	0.17983	-0.127056	0.0760285	0.119325	-0.0940936	-0.236512	-0.149252	-0.0917501	0.0783319	0.193109	0.378006	0.0174677	-0.0608576	-0.0201868	0.355057	0.410454	0.211723	0.293251	0.253568	0.287671	0.293265	0.274878	0.260207	0.28569	0.103498	0.544758	-0.0266941	-0.315947	0.114326	-0.0131321
Q93100	PHKB	0.0140705	0.152117	-0.0335251	-0.0938459	-0.0242844	0.166918	-0.036958	-0.124787	0.0381259	0.246679	0.139881	-0.375173	-0.213832	0.0757121	-0.0333193	-0.011207	0.102896	-0.0384132	0.0614257	-0.0648617	0.243721	0.120693	0.119535	-0.198377	0.0378334	-0.100363	0.0596724	-0.314187	0.288431	-0.0911894	0.0594366	-0.159935	0.147183	-0.15131	-0.0420893	-0.0946354	-0.0178692	-0.079555	0.0987343	-0.133907	0.0654554	0.0858047	0.0394775	0.328299	-0.0672409	-0.0551378	0.219084	-0.0324775
Q9UP65	PLA2G4C	0.118593	0.123124	-0.0240128	0.00620515	0.34038	-0.231364	0.180764	-0.335413	-0.265936	-0.106393	0.459786	-0.104237	0.122964	0.338274	-0.137179	0.0813591	-0.254474	-0.201745	-0.0826435	-0.239359	-0.211886	0.317264	0.21845	-0.179681	0.237771	0.331849	-0.0210834	0.0747559	0.864811	0.10925	-0.47959	-0.555539	0.172593	0.369093	0.120732	0.160225	0.0303028	-0.0983323	0.609378	-0.0214326	0.231799	0.51418	1.12442	0.458708	-0.751494	-0.248919	-0.33327	-0.0369789
Q96I34	PPP1R16A	-0.108999	0.0765394	-0.0624443	0.151557	-0.0934956	0.329115	-0.134863	0.171904	0.144934	0.485773	0.364129	-0.113358	0.465676	0.554232	-0.133764	0.0827169	0.206995	0.155275	0.16289	0.0853141	0.228318	0.2859	-0.0744405	-0.135475	-0.272767	-0.0620028	NA	NA	NA	NA	NA	NA	NA	NA	NA	NA	NA	NA	NA	NA	NA	NA	-0.0581711	-0.0160439	NA	NA	NA	NA
Q7Z6K3	PTAR1	0.142123	-0.00600014	0.100069	0.423045	0.34038	0.584599	0.340046	0.63041	0.128142	0.370136	-0.0513202	0.399689	0.0625522	0.237893	0.217201	0.472771	0.0341833	0.0374644	0.10642	0.179537	0.0601667	0.804735	-0.0673598	-0.195244	0.0426992	-0.0425066	-0.0558048	-0.138427	0.0503372	-0.118905	-0.16013	0.85772	-0.147238	0.00934073	-0.512768	-0.32958	-0.301593	-0.251036	-0.442383	-0.392892	-0.33889	-0.42728	-0.896502	-1.24659	-0.166532	-0.603972	-0.0366716	-0.226193
Q93096	PTP4A1	0.106682	0.129476	0.12451	0.131856	0.223478	0.389815	0.123507	0.431162	0.537185	0.00474578	0.572145	-0.0876626	NA	NA	0.215863	-0.0170126	0.147423	0.184178	0.30091	0.119198	0.246272	0.0187133	0.862074	1.43035	0.83494	0.997059	-0.21812	0.0664166	0.0351187	-0.0745107	-0.0101043	1.38588	-0.142007	-0.292536	-0.251327	-0.390314	-0.25615	-0.122153	-0.377966	-0.267828	-0.279266	-0.169212	NA	NA	-0.155561	-0.197102	0.345316	0.413683
Q12974	PTP4A2	NA	NA	NA	NA	NA	NA	NA	NA	NA	NA	NA	NA	0.0704401	-0.340745	NA	NA	NA	NA	NA	NA	NA	NA	-0.0833405	0.335511	0.182997	0.637466	-0.0819345	0.160832	0.132715	0.0117989	0.604242	0.937127	-0.0122768	0.430699	-0.0787477	0.185952	0.158887	0.257221	0.138915	-0.130791	-0.0116956	0.168267	0.172855	0.136088	0.414755	0.460866	0.117341	0.160729
O75365	PTP4A3	0.196517	0.559334	-0.523094	-0.545951	-0.174891	-0.379756	-0.462917	-0.522326	0.21287	0.458697	1.13409	-0.643703	NA	NA	-0.290322	-0.265577	-0.32141	-0.0231903	-0.209246	-0.0587871	-0.292907	-0.460855	-0.386201	-0.209396	-0.594191	-0.00159568	0.016345	0.450813	0.716247	-0.351177	-0.275278	0.751684	-0.375756	0.772358	-0.48673	-0.11103	-0.479475	-0.199444	-0.414115	-0.24575	0.056227	-0.586621	NA	NA	-0.327536	-0.133582	-0.364476	0.305244
P61026	RAB10	0.537702	0.585446	0.12451	-0.512496	0.418767	-0.131105	0.220899	-0.495121	-0.428251	-0.410737	-0.198751	-0.704434	0.0814112	-0.0595235	-0.252799	-0.0628163	0.0911787	-0.206426	-0.360229	-0.222286	-0.0435177	-0.172465	0.429625	-0.540041	0.525348	-0.387792	0.649748	-0.606924	0.275538	-0.150337	1.20923	0.116169	0.422508	-0.557524	0.546889	0.200639	0.547472	-0.350696	0.206296	0.0127831	0.53281	0.442739	-0.24947	0.233234	0.477178	0.345111	0.571011	-0.238237
P62491	RAB11A	0.720751	-0.439726	0.702804	-0.104711	0.673493	-0.734252	0.642745	-0.981986	0.480983	-0.398308	0.542955	-0.619676	NA	NA	0.747201	0.191182	0.6825	-0.438228	0.673054	-0.151089	0.57532	0.595335	NA	NA	NA	NA	0.765225	-0.640659	0.572911	-0.115799	-0.256141	-1.58013	-0.561111	-0.65706	-0.384851	-0.316213	-0.0084192	-0.311827	-0.0174977	-0.560952	-0.261849	0.0663187	NA	NA	0.374954	0.658092	0.500017	-0.104666
Q15907	RAB11B	-0.196679	-0.694133	-0.117017	-0.260874	-0.185396	-0.246944	-0.131374	-0.544465	-0.0498989	-0.586918	-0.415069	-0.501203	0.253417	-0.0926179	0.120432	-0.154225	0.0218919	-0.701262	0.172795	-0.16897	0.143273	-0.102155	0.389019	-0.2205	0.289177	-0.266514	0.657665	-0.0496416	-0.0515794	-0.285142	0.986329	-0.0513661	0.364888	0.0375683	0.295951	0.177877	0.264004	-0.0336542	0.211888	-0.1107	0.0837369	0.138432	0.0607215	0.360294	-0.205601	-0.283907	0.0256363	0.110056
Q6IQ22	RAB12	0.235324	-0.102456	0.0913429	0.669777	0.387213	-0.344132	0.28497	0.101175	0.0648432	0.731783	0.149955	0.230966	0.1663	0.305986	0.190209	-0.325551	-0.0557677	-0.427257	0.294443	-0.0740216	0.132281	0.498679	-0.0744405	-0.522267	0.0198506	-0.0718506	0.214916	-0.156208	0.33888	-0.257497	-0.00477088	-0.619946	0.19067	0.0667767	0.152709	-0.0544463	0.0530468	-0.110988	0.00199852	-0.129236	0.0218755	0.0693337	-0.619088	-0.707527	-0.0400835	0.0342886	0.189307	-0.217651
P51153	RAB13	-0.117705	0.296864	-0.220048	-0.126689	-0.415424	0.346868	-0.649935	0.231748	-0.442814	-0.0483656	-0.191464	0.285191	0.118405	0.0237175	-0.612725	-0.135159	-0.254474	0.105778	-0.508382	-0.333385	-0.365056	-0.479391	0.187706	0.202873	-0.0406205	-0.0564055	-0.0970811	0.0719814	-0.185999	0.0524015	0.186099	-0.289122	0.0113874	0.222428	0.69591	0.296983	0.254877	0.482424	0.218847	0.858273	-0.138403	0.238254	1.14972	1.09211	0.382501	0.613759	0.103723	0.287352
P61106	RAB14	0.018845	-0.149364	0.0226301	-0.606432	-0.0148857	-0.248511	-0.140112	-0.705586	-0.174561	-0.287735	-0.00428048	-0.686172	-0.365196	0.0441608	-0.219842	-0.0583196	0.393861	-0.310099	-0.207409	0.100321	0.107239	-0.260556	0.428373	0.157031	0.509033	0.197756	0.767317	0.352498	0.384025	0.295744	0.173608	-0.929182	0.450477	0.116143	0.438651	0.192647	0.327569	0.316311	0.278685	0.109498	0.492326	0.379771	0.103498	0.26949	-0.00684018	-0.0647133	0.409446	-0.0354768
Q9NP72	RAB18	0.112649	-0.312002	0.045398	-0.00829442	0.400152	-0.152954	0.338789	-0.316241	0.0707138	-0.0848914	-0.113653	0.0804302	-0.0647054	-0.505001	0.413185	0.151619	0.220504	-0.605402	0.280114	0.0435746	0.223147	0.333874	0.630225	0.0789608	0.332206	-0.22354	0.180786	-0.25377	-0.0679181	0.743358	0.959295	-0.0672122	0.0696551	-0.389425	0.509746	0.131246	0.434218	0.0666844	0.274683	0.10554	0.273541	0.450854	1.06876	0.0144367	0.861641	1.14919	0.136787	-0.159235
P62820	RAB1A	-1.01654	-0.243089	-0.830578	-1.0437	-1.28921	-0.941716	-1.25121	-1.62082	-0.954403	-0.654992	-1.09654	-1.33728	-0.690853	0.142246	-1.02223	-0.695085	-0.230382	-0.0650915	-0.85138	-0.0287924	-0.519008	-0.72021	0.192139	0.340917	0.371412	0.463326	0.728108	0.982478	0.430129	0.482546	0.902711	0.624735	0.710623	0.825492	0.719486	0.730541	0.746643	0.835603	0.328438	0.972061	0.205605	0.791161	1.04889	1.47706	1.03765	1.63856	-0.631723	-0.0160915
Q9H0U4	RAB1B	-0.100344	-0.378952	-0.184292	-0.23848	-0.270445	-0.231364	-0.0749911	-0.65453	0.215522	-0.172888	-0.153803	-0.277955	0.024078	0.208436	0.182012	0.206211	0.209707	-0.316833	0.318863	0.169223	0.219257	0.242573	0.209733	0.617911	-0.0406205	-0.119203	0.53039	0.244527	-0.0861071	0.280502	0.407602	-0.0773874	0.155703	-0.0604153	0.399843	0.195316	0.240417	0.40565	0.0941999	0.299341	0.261546	0.367576	0.491796	0.663311	0.38751	0.685957	0.271451	-0.0765907
Q9NX57	RAB20	-0.133511	0.494861	0.297599	0.109199	-0.215583	0.352048	-0.221234	0.0964138	1.11826	1.13567	0.875113	-0.0146361	NA	NA	-0.427826	0.607164	-0.625343	0.184178	-0.348037	0.742493	-0.292907	-0.199527	-0.705378	0.147192	-0.617031	0.509343	NA	NA	NA	NA	NA	NA	0.43656	-0.705623	1.0269	0.192647	-0.613936	-0.290078	0.431487	-0.631866	0.349796	1.32595	NA	NA	-0.833633	0.0813531	-1.01175	0.208415
Q9UL25	RAB21	-0.235951	0.00509757	-0.16674	-0.10783	0.0221085	-0.393561	-0.21753	-0.407976	-0.153877	-0.150381	0.0131685	-0.269434	0.394569	0.552194	0.0136272	-0.184939	-0.329261	-0.560758	-0.102987	-0.149474	-0.201419	0.00544369	0.469119	0.207615	0.0555948	-0.101804	0.950654	-0.167639	0.62568	0.180461	0.0594366	-0.937102	0.271289	0.971637	0.253047	0.0888108	0.0241767	0.0876035	0.124163	0.775165	-0.0627261	-0.0913967	-0.361363	-0.0951878	0.0977257	0.537756	0.272803	0.162039
Q9UL26	RAB22A	0.120075	-0.234906	0.0180331	0.129209	0.219501	0.565103	0.282357	0.0417367	0.106873	-0.372029	0.0163185	0.899547	-0.510595	-0.15118	0.432893	0.416808	0.124613	-0.032859	0.219965	0.373948	0.0558103	0.952647	0.187706	0.438941	-0.525361	-0.181809	-0.38934	0.36275	-0.37432	0.0972557	-0.774037	-0.700785	0.031587	-0.121527	0.0120393	-0.0592103	0.0635391	-0.279325	-0.00609289	-0.232329	-0.0694441	-0.0998385	-1.01439	-0.648633	-0.273165	-0.0759655	0.0208139	-0.014611
Q9ULC3	RAB23	0.369716	0.00509757	-0.0495197	0.442367	0.177759	-0.14126	0.113249	-0.0582413	-0.0886313	1.18724	0.25102	0.125067	0.315798	0.041258	-0.407067	-0.515882	-0.480608	-0.460424	-0.248366	0.0520196	-0.47422	-0.725118	-0.101307	-0.491198	0.210644	0.0117875	-0.120103	-0.0988117	0.112557	-0.391923	0.215338	-0.170789	-0.0218522	0.870649	-0.380486	-0.360607	-0.33664	0.249816	0.0228262	-0.683436	-0.290995	-0.0175645	-0.0104743	-1.21089	-0.0417659	-0.374285	0.0667686	0.57183
Q969Q5	RAB24	0.180981	0.249821	0.0544055	0.207839	0.304542	0.618526	0.262602	0.212074	-0.152167	0.265773	-0.0679031	0.0976606	-0.0271864	-0.0548571	0.24107	0.1645	0.0311203	0.494133	-0.00721276	-0.242798	-0.0388513	0.0860944	0.128813	-0.35038	0.00496877	-0.204844	0.00220079	-0.0526661	0.262529	-0.45725	-0.136607	0.196788	0.00982181	-0.153082	-0.0283655	0.0888108	0.192054	0.635164	-0.211545	0.218576	-0.0460666	-0.0947675	-0.76097	-0.31758	0.144341	-0.184868	0.01759	-0.316336
P57735	RAB25	0.517602	-0.808489	0.445297	-1.47576	0.232713	-1.52035	0.394308	-0.568838	0.000177988	-1.93631	-0.489069	-1.0047	0.256186	-0.108648	0.406165	-0.3455	0.907122	-0.35271	0.567596	-0.96492	0.749072	-0.033591	0.4458	-0.95111	1.02314	-1.43967	1.47833	-1.64979	0.455501	-0.198809	0.963836	-1.48806	0.676492	-1.57879	1.24318	0.140971	0.56762	-0.951694	0.431487	-0.736919	0.777056	0.802982	-0.107499	0.916964	0.260842	-0.267228	0.993999	-1.00135
P51159	RAB27A	-0.665596	0.503691	0.284899	0.367974	-0.500313	-0.14126	-0.375712	0.308893	1.14702	0.763738	1.02025	0.461401	0.28223	0.653564	-0.126959	0.564066	-0.0525147	0.107036	-0.0477178	0.0770622	0.266521	0.352626	-0.065595	0.0905592	0.20197	0.151348	-0.461011	0.702053	0.0965193	0.0729628	-0.200207	-0.219859	-0.25792	0.107292	-0.77963	-0.225958	-0.206682	0.755079	-0.382172	0.235578	-0.536471	-0.307071	0.153211	-0.117047	0.0605727	-0.181392	-0.216685	0.143593
O00194	RAB27B	0.322867	0.176864	0.629356	-1.34119	0.19271	-1.09965	0.269217	-0.861289	0.800043	-1.16384	0.62159	-0.309057	-0.0187938	-0.108648	0.35968	-0.090095	0.648924	-1.19863	0.401821	-0.642992	0.735517	-0.28571	0.328569	-0.613415	0.271324	-0.955288	0.983424	-0.481393	0.187428	0.0103782	1.20463	-1.20704	0.444694	-1.14249	0.210277	-0.0671854	0.261402	-1.17598	0.197868	-1.10457	0.211159	0.33287	-0.671703	0.816035	0.931902	1.06608	0.723234	-0.76645
P51157	RAB28	0.378411	-0.103945	0.272087	0.382496	0.31576	-0.113862	0.269217	0.353474	0.135162	0.0114157	0.443498	0.17961	0.212656	-0.167878	0.173768	-0.108572	-0.0427996	-0.125876	0.36773	-0.120715	0.265264	-0.126295	0.0150043	-0.238123	-0.0665845	0.126957	0.140996	0.00665141	-0.213	-0.235419	0.00230985	-0.0542343	0.0696551	0.410454	0.348175	-0.0215317	-0.0775532	0.214749	0.0835639	0.195177	0.141601	0.284393	1.31328	1.57745	-0.0775582	-0.261711	-0.0333242	-0.0116547
O14966	RAB29	-0.36062	0.210811	-0.23095	0.426283	-0.376787	1.02559	-0.26644	0.118892	-0.367455	-0.0195244	-0.0284198	0.302442	0.357657	0.84133	-0.396799	0.178538	-0.474066	-0.236434	-0.470444	0.501722	-0.503923	-0.298453	-0.524806	-0.184332	-0.0735879	0.55119	-0.531278	0.234637	0.111107	-0.0111015	-0.283865	0.231352	-0.56344	0.203173	-0.563821	-0.0339822	-0.324863	0.221074	-0.292357	-0.0214326	-0.420278	-0.546836	-0.167264	0.0144367	-0.100169	0.770955	-0.609121	0.372412
P61019	RAB2A	0.281085	-0.306846	0.202212	0.224056	0.0507373	-0.734252	0.282357	-0.0986178	0.27775	0.239879	-0.175203	-0.163004	0.079849	0.220034	0.190209	0.0245582	0.346595	0.585438	0.327757	0.409435	0.392785	0.317264	0.394157	0.0918421	0.145793	-0.139772	0.174493	0.131819	-0.170038	0.0217047	0.221419	-0.515461	-0.10422	-0.0923458	-0.0249549	-0.11764	0.0164823	0.340913	-0.167321	-0.0417731	0.0867614	0.289573	-0.195136	-0.0302324	0.319681	0.216619	0.263308	-0.130088
Q8WUD1	RAB2B	0.274446	0.0883272	0.104412	0.935996	-0.00709998	0.551657	-0.0817091	0.326281	-0.341885	0.575825	0.219935	0.203069	-0.380169	-0.430576	-0.502927	-0.0870384	-0.377289	0.408953	-0.691369	0.414902	-0.292907	-0.228847	-0.101307	-0.114609	0.0394571	0.172953	-0.108546	-0.0421079	-0.0450954	0.0103782	-0.119213	0.36832	-0.0266639	0.578913	-0.119996	-0.0528618	-0.11256	0.0862183	0.0180465	0.20877	-0.0133139	-0.0614089	1.07676	1.20598	-0.3969	-0.269072	-0.0249898	0.0771105
Q15771	RAB30	-0.0662365	1.1701	-0.0351166	0.596927	-0.0705952	0.581956	-0.0884586	0.770008	-0.0168406	-0.25375	0.103319	-0.167747	-0.258585	0.364058	0.059094	0.234584	-0.213935	0.315163	-0.109833	0.160137	0.0688402	0.248843	-0.877366	-0.71295	-1.01512	-0.10758	-0.197569	0.710105	-0.142092	-0.331227	-0.196149	0.290199	-0.325483	0.37525	-0.588782	-0.0816527	-0.376607	-0.486325	-0.427093	0.231952	-0.300843	-0.299273	-0.275856	-1.19047	-0.344048	-0.106957	-0.485045	0.147566
Q13636	RAB31	-0.396192	0.302497	-0.663727	0.588279	-0.268582	0.380719	-0.579308	-0.452634	-0.413835	1.04886	-0.217129	0.357397	-0.254638	1.75759	-0.250948	0.517635	-0.32141	-0.452987	-0.325949	0.307315	-0.459594	0.680365	-0.3237	-0.280655	-0.65592	0.013119	1.20877	0.133151	0.519234	-0.331227	0.41558	-1.59676	-0.526623	0.784439	-0.632232	-0.304853	-0.278693	0.391139	-0.429267	-0.118394	-0.497446	-0.659622	-0.338279	-0.125331	-0.401213	-0.174464	-0.358181	0.309978
Q13637	RAB32	-0.562151	0.0188507	-0.403157	0.635678	-0.411308	-0.242252	-0.637508	-0.464897	0.0633718	0.0469097	-0.350754	1.05961	0.32901	1.07216	0.0335056	0.488223	-0.387499	-0.619902	-0.18917	0.275214	-0.229501	0.640862	0.145669	-0.0637276	-0.186727	0.084522	0.0216135	0.668469	0.320168	-0.266079	-0.260371	-0.414346	-0.339384	0.805567	-0.712254	-0.147767	-0.366511	0.704516	-0.414115	0.355969	-0.437556	-0.572453	-0.0301567	-0.933724	-0.220768	-0.339	-0.680632	-0.120502
Q9H082	RAB33B	0.552046	0.229857	-0.0383049	0.440233	-0.105084	1.02559	-0.608115	-0.413058	0.149102	0.545815	0.269618	0.18334	-0.0373225	0.350051	-0.105061	0.151619	0.0463709	0.0944032	-0.00561597	0.199947	0.210138	0.371137	-0.0995003	-0.0551825	-0.256737	-0.329249	-0.0819345	0.0994884	0.0788173	0.0287388	0.0128662	-0.189586	-0.1988	0.0109235	-0.404659	-0.325748	-0.374582	-0.032149	-0.375868	-0.228994	-0.19421	-0.29733	-0.299547	-0.0289367	-0.456242	-0.396281	-0.142685	0.160729
Q9BZG1	RAB34	-0.299909	-0.464388	-0.352672	0.23148	-0.169667	-0.349167	-0.301299	-0.131753	0.139358	-0.0400662	0.285371	-0.203015	-0.200482	-0.336963	-0.0671152	-0.00831295	-0.298109	-0.170917	0.000753553	-0.157565	-0.0623357	-0.140975	-0.0359196	0.862272	-0.43917	0.362468	-0.220192	0.432544	-0.184217	0.429319	0.436642	0.420902	0.00825452	1.10507	0.223242	0.256661	0.14625	0.720675	0.267988	0.260711	0.20282	-0.123742	1.16133	0.590997	0.266292	0.165663	-0.197826	0.0881763
Q15286	RAB35	-0.107264	0.0870222	-0.159779	-0.432102	-0.131925	-0.736449	-0.126156	-0.842881	-0.242089	-0.226812	0.0241635	-0.60245	0.0720125	-0.286858	-0.0785587	-0.093158	0.0629625	-0.187791	-0.31602	-0.000863652	-0.245541	-0.251678	-0.0905003	0.100791	-0.0648389	0.250642	0.172915	0.0899205	0.226807	0.221559	0.629614	-0.372578	0.546469	0.786288	0.616242	0.639393	0.812107	0.687259	0.691723	0.46811	0.816761	0.665298	0.365931	0.306911	0.995622	1.12833	0.00624931	0.0518977
Q96AX2	RAB37	-0.327923	0.284392	0.141516	-0.653517	0.0581777	-1.38664	-0.423981	-0.495121	-0.695847	-1.54326	0.608082	0.39648	0.29844	0.0178229	-0.111764	-1.02284	0.22319	-1.24604	-0.786876	-0.512736	-0.708561	-0.942195	-0.386201	-0.831979	-0.53017	-0.0903196	NA	NA	NA	NA	NA	NA	0.886425	1.04377	0.321629	1.01971	1.15889	1.41506	0.502789	0.534384	0.52056	0.649268	0.0998811	-0.638718	0.38876	-0.150476	0.141237	-0.0858885
P57729	RAB38	-0.0345642	-0.73279	0.0363339	0.563002	0.169539	0.306878	0.273172	-0.364658	-0.590178	-0.0749662	-0.957181	0.23935	-0.745198	-0.200146	0.425968	1.37863	0.204278	-0.158768	0.28273	1.66524	-0.633943	0.66638	0.116429	0.563463	-0.130874	-0.837809	0.53531	-0.354674	0.23082	-0.230371	0.1467	-2.09648	0.031587	-0.515905	0.083298	0.217807	0.270488	-0.00975808	-0.0759143	0.239195	-0.112156	-0.0863553	-0.719902	-1.25262	-0.177587	-0.958256	-0.107061	-0.505078
Q96DA2	RAB39B	-0.559776	0.348968	-0.271644	-0.68113	-0.135316	0.0145233	-0.449821	-0.382826	NA	NA	0.169894	-0.556111	NA	NA	NA	NA	NA	NA	NA	NA	NA	NA	0.247133	0.804756	0.304113	0.316832	-0.0539564	-0.0817198	0.072868	-0.573874	-0.162107	0.674092	NA	NA	NA	NA	NA	NA	NA	NA	NA	NA	NA	NA	-0.253536	-0.663351	-0.522098	-0.197355
P20336	RAB3A	1.08104	-0.0398149	0.871137	-0.337527	0.775417	-0.264278	0.996116	1.10888	1.10759	-1.39478	1.50253	-0.695274	0.361519	-0.154504	0.523265	-0.511777	0.322994	-1.04259	0.687933	0.1936	0.829534	-0.150845	0.0834067	-0.483534	0.0459339	-0.279496	NA	NA	NA	NA	NA	NA	1.13215	1.28067	1.10991	0.998474	0.754065	0.258451	1.00361	0.133021	1.72171	1.57166	1.13624	1.34588	NA	NA	NA	NA
P20337	RAB3B	-0.245461	0.435598	0.155537	0.0627887	-0.0227137	0.532621	-0.0175056	0.78266	0.828907	0.950247	0.489557	-0.177281	-0.352485	-0.352149	0.0886282	0.234584	-0.273283	0.906283	-0.0411601	-0.162442	0.0455939	-0.0862839	1.09055	1.28985	1.01656	1.21232	-0.774392	0.259236	-0.388614	2.37847	-0.462429	0.582888	-0.419383	-0.114607	-0.669024	-0.60572	-0.618721	-0.588808	-0.330457	-0.857934	-0.223881	-0.163892	2.26241	1.87259	-0.857139	-1.22189	-0.360276	0.619327
Q96E17	RAB3C	0.491505	0.482011	0.992484	-0.767286	0.776319	-1.6264	0.590881	-0.533353	1.37999	-1.75332	0.915321	-0.938359	NA	NA	0.445503	-0.311213	0.00169233	-1.69906	0.977529	0.490375	0.863165	-1.12143	-0.278028	-0.969726	-0.305371	-0.315813	0.440153	-1.66823	-0.0515794	-1.41847	0.39286	0.940733	0.351353	0.513424	-0.0438139	-0.00918767	-0.647769	-1.21302	-0.284463	-1.14487	0.787317	0.270051	NA	NA	-0.0502077	-0.426826	0.0807378	0.150208
O95716	RAB3D	0.189476	-0.487533	0.378726	-0.882764	0.248409	-0.414521	0.322344	-0.522326	0.623588	-0.605167	0.169894	-0.303826	-0.00380891	0.241691	0.312899	-0.165465	0.527022	-0.768901	0.557909	-0.0362328	0.720917	-0.000493331	0.181775	-0.0159612	0.0951666	-0.849862	0.790136	-1.27657	0.30121	-0.228693	0.511753	-0.877467	0.593217	-0.785793	0.60087	0.320402	0.401507	-0.439684	0.327151	-0.381737	0.536133	0.549156	-0.603278	-0.297161	0.522283	-0.576316	0.546614	-0.503
Q96S21	RAB40C	0.711933	-0.26292	0.376334	0.110542	0.445114	0.35721	0.489156	0.111831	-0.0029014	-0.172888	0.560324	0.205517	0.682933	0.0884231	0.369338	0.617506	0.366174	-0.391277	0.269602	0.199947	0.312285	0.59238	-0.0797739	-0.0867651	-0.0544098	-0.192513	NA	NA	NA	NA	NA	NA	0.0362086	0.0909228	0.536539	0.296983	0.149068	0.0440312	0.771515	0.101571	0.470493	0.0373571	-0.417281	0.17371	-0.373406	-0.340938	-0.197826	-0.332845
Q86YS6	RAB43	-0.160245	0.482011	0.108742	0.61596	-0.0592798	0.340627	-0.108899	0.318125	0.485385	0.359719	0.183969	0.39648	0.079849	-0.0974082	-0.0606165	0.848172	-0.112221	0.0662147	0.0765802	0.55419	0.260224	0.691455	-0.347089	0.10588	-0.0050384	0.289621	-0.131754	0.187993	0.0181909	0.0647734	-0.459994	-0.0159868	-0.145492	0.230602	-0.075216	0.342243	0.0545503	1.11231	-0.0759143	0.803946	0.00598664	0.191975	2.14153	1.73103	0.474826	1.38023	-0.394224	0.190557
Q7Z6P3	RAB44	-0.215246	0.249821	-0.0869944	-0.414615	-0.306302	-1.03601	-0.281829	-0.284843	-0.574058	0.355531	-0.269871	0.621165	-0.0305572	-0.144554	-0.778793	0.475874	-0.10715	0.044049	-0.67859	0.0336591	0.223147	-0.0737113	-0.347089	-0.442096	-0.632461	-0.603464	0.205687	0.43038	0.869109	-0.329427	-1.05717	-0.123332	0.0423477	0.376479	-0.695891	0.278222	0.271781	1.88702	-0.176424	0.805573	-0.256089	-0.278042	-0.0757899	-0.59205	-0.0367245	-0.45593	-0.586869	0.73649
P20338	RAB4A	0.0871143	-0.172622	0.0663286	-0.0511865	0.194061	-0.0647139	0.152419	-0.0918095	0.413292	-0.314177	0.399542	-0.111834	0.103106	0.127267	0.136075	-0.465397	0.190616	-0.0481847	0.171385	-0.092518	0.174416	-0.350582	0.686808	0.0289354	0.31622	0.136763	0.424328	0.0844245	-0.0761574	-0.150337	0.361541	0.1798	0.586931	0.542168	0.416245	0.368496	0.606066	0.34671	0.549911	0.432743	0.578648	0.455471	-0.304332	-0.17749	0.230498	0.364267	0.01759	-0.442032
P61018	RAB4B	-0.181995	-0.028455	-0.15458	-0.0784652	-0.0673531	-1.36949	-0.140112	0.0242946	0.0765606	0.148435	0.126825	-0.364244	0.1663	0.0178229	0.14313	0.0772779	-0.170974	-0.58088	0.0368424	-0.182115	-0.0311073	0.0986457	0.291871	-0.214144	0.282337	0.361423	0.182355	0.0802887	-0.368237	0.205509	1.01899	1.98611	0.0711571	0.201788	-0.158716	-0.00152597	-0.0178692	0.309205	-0.0861705	0.136904	-0.0510443	-0.0614089	-0.536074	-0.574931	0.0915996	0.264562	0.358117	0.104617
P20339	RAB5A	-0.853507	-0.58818	-0.88694	-1.34119	-1.05606	-1.02522	-1.06331	-1.613	-0.981482	-1.06511	-0.988409	-1.17569	-0.426042	-0.350242	-0.942399	-0.878452	-0.0172079	-0.320211	-0.854251	-0.585098	-0.556311	-1.04582	0.275256	-0.0824175	0.115323	-0.130921	0.28815	-0.0212205	0.270349	-0.0256011	0.173608	-0.111335	0.578506	0.51007	1.00705	0.584455	0.6604	0.583083	0.611495	0.427468	0.724623	0.784755	0.868608	0.888449	1.18159	1.26201	-0.175516	-0.289233
P61020	RAB5B	-0.637778	-0.579865	-0.81136	-1.33022	-0.737352	-1.38319	-0.581687	-1.43013	-0.318677	-0.895808	-0.518398	-1.38434	0.150015	-0.422539	-0.309456	-0.709114	0.0372399	-0.278536	-0.267374	-0.613755	-0.143499	-0.749907	0.379981	-0.522267	0.305464	-0.231402	0.742006	0.298929	1.04351	0.200534	0.876939	-0.0258059	0.626289	0.535585	0.818683	0.485428	0.692624	0.23739	0.816253	0.0434502	0.933079	0.883985	0.717864	0.339378	1.22771	1.06754	0.136787	-0.273213
P51148	RAB5C	0.0267676	0.124396	-0.00361548	-0.0815282	-0.174891	-0.256373	-0.230536	-0.14861	0.0139545	0.343952	0.142767	-0.0434047	-0.140981	0.0542749	-0.0333193	0.179808	-0.120712	0.014849	-0.17295	0.0562237	-0.065496	-0.232336	0.376091	0.232257	0.182997	0.314674	0.266123	0.327126	0.0698841	-0.0535583	-0.0627037	-0.0701121	0.0920229	0.344197	0.226107	0.193982	0.158887	0.568276	0.11524	0.335838	0.135772	0.136995	0.153211	0.401238	0.123475	0.392533	0.111304	0.175072
P20340	RAB6A	0.211887	-0.131025	0.156931	-0.0662776	0.305793	-0.142716	0.345064	0.0342873	0.488678	-0.728659	0.0366275	-0.35881	0.0953955	0.0940368	0.113265	-0.043431	0.0852841	-0.430904	0.0885902	-0.0956239	0.0455939	0.123425	0.589365	-0.385656	0.220697	-0.26813	0.252744	-0.0863611	0.0457885	0.649736	-0.174031	0.247746	0.0756538	0.0437668	0.634689	-0.0481187	-0.0401629	-0.13502	-0.074212	-0.200947	0.0531377	-0.0779918	-0.383133	-0.481585	0.00135232	-0.150476	0.383384	0.13161
Q9NRW1	RAB6B	0.319001	-0.0788285	-0.0367099	-0.253947	-0.128543	0.603835	0.519435	3.02226	0.153257	0.429113	-0.0762666	-0.33017	-0.112126	0.19935	-0.675884	-1.07336	-0.105464	0.30533	-0.267374	-0.290047	-0.334237	-0.389005	0.289115	0.262195	0.342765	-0.166655	-0.145466	0.000828215	0.0073143	-0.743266	-0.121136	0.614838	-0.438492	-0.0113949	-0.451965	-0.542094	-0.415629	-0.8264	-0.332491	-1.01855	-0.0932067	-0.437943	0.653519	-1.41238	-0.745998	-1.38824	-0.093054	-0.500926
P51149	RAB7A	0.121555	0.242807	0.142924	0.114562	0.091918	0.249185	0.132242	-0.106831	-0.0483074	0.210037	-0.132716	0.0950231	-0.198585	0.66775	0.0456038	0.376412	0.0852841	-0.249258	0.050722	0.463193	0.0902986	0.684071	0.150232	0.687452	-0.0371936	0.259645	-0.0120834	0.0538165	-0.470956	-0.129828	-0.0963432	-0.277345	-0.294204	-0.358442	-0.306158	-0.178537	-0.344546	-0.268651	-0.427093	0.0393065	-0.450652	-0.448686	-0.379762	0.263158	-0.456242	0.0813531	0.00624931	0.0867977
Q96AH8	RAB7B	0.88404	0.0791672	0.470191	0.773436	0.894916	2.16574	0.17936	0.219757	0.279019	0.152062	0.0381779	1.5934	-0.206188	-0.0226082	0.351175	-0.175169	-0.24516	-1.78515	0.0537883	-0.0724909	0.0745937	0.404095	-0.00345976	0.362338	-0.349315	-0.423372	-0.157324	-0.205847	-0.20575	-0.422297	-0.150282	-1.41619	-0.274993	-0.529645	-0.507999	-0.0913787	-0.0194502	-0.631474	-0.42059	-0.15591	-0.322748	-0.591374	-0.947988	-1.87435	-0.348206	-0.68534	0.0240307	0.435509
P61006	RAB8A	-0.0951765	0.335843	0.0737309	-0.235065	-0.0400863	-0.391828	-0.22309	-0.518669	0.153257	0.0611236	0.129737	-0.122538	-0.122879	0.18627	-0.0671152	0.0840735	0.178209	-0.19088	-0.1428	-0.0633406	0.0470578	0.026033	0.251386	0.349523	0.0826213	0.416799	0.0268628	0.142437	-0.897628	-0.48303	0.0216045	0.286803	0.317583	0.323966	0.280873	0.485428	0.396773	0.280422	0.211888	0.353746	0.204213	0.178076	-0.0381055	-0.347954	0.459447	0.455294	0.0698845	0.0462345
Q92930	RAB8B	-0.472313	0.707662	-0.0902995	-0.257406	-0.595172	-0.598146	-0.836176	-1.02026	-0.417939	0.521724	-0.213435	-0.523321	0.836992	0.15975	-0.749754	-0.0763912	-0.122417	0.0905916	-0.568407	-0.115977	-0.23305	-0.611721	-0.0940936	-0.179681	0.071554	0.678324	-0.0301399	0.449745	0.263835	-0.155112	0.056038	0.0734482	0.341429	0.562817	0.211723	0.430981	0.510699	0.817351	0.382743	0.445325	0.391976	0.341625	0.213593	-0.626908	0.587948	0.454177	-0.216685	0.105979
P51151	RAB9A	-0.0100419	0.143355	0.0737309	0.0889077	0.103471	0.510552	0.169493	0.279789	0.113998	0.41409	0.106278	0.327375	0.338187	0.19935	0.144537	0.224778	0.161498	0.416078	0.244326	0.0548237	0.210138	0.232484	0.136499	-0.398209	0.071554	0.267477	0.0967531	0.258016	0.0832632	-0.143996	-0.146362	0.102069	0.00354239	0.294377	0.680325	0.479966	0.489734	0.191747	0.347615	0.421113	0.15751	0.568464	0.404563	0.616059	0.182309	0.380823	0.227479	-0.241697
Q9NP90	RAB9B	0.548749	-0.888382	0.282346	-0.527037	0.732348	0.518867	0.695758	-0.660562	NA	NA	0.920374	-0.692993	NA	NA	NA	NA	NA	NA	NA	NA	NA	NA	0.415795	-1.13397	0.558567	-0.957894	0.0407684	-0.136821	0.0906427	-0.617136	0.187652	-0.0614298	0.560439	0.304738	0.393485	0.40585	0.194784	-0.467894	0.768672	-0.708767	0.212544	0.308835	NA	NA	NA	NA	NA	NA
P53611	RABGGTB	-0.090027	-0.09355	-0.152851	0.169704	0.239274	0.400854	0.111777	0.0317956	0.0896299	-0.0595061	-0.0948387	0.442852	0.183858	0.121782	0.349956	0.0273815	-0.0837182	-0.825392	0.055319	-0.127056	0.058716	0.54629	0.82355	0.31698	0.382969	0.384241	0.147437	0.540849	0.0608953	-0.297406	0.00583722	0.167543	0.135744	-0.263546	0.00037099	-0.026188	0.0887074	0.226114	-0.142137	0.233161	-0.115628	-0.110034	-0.297955	-0.104711	0.00298525	-0.12688	0.145674	-0.101519
Q5HYI8	RABL3	0.165276	0.449882	0.38469	0.550196	0.0861065	0.877542	-0.182809	0.584393	0.0896299	0.014075	0.225389	0.539134	0.338187	0.557283	-0.241729	0.0174757	-0.120712	0.172205	-0.134051	0.376191	0.122594	0.128875	0.0133355	0.0369504	-2.61398e-05	0.145289	-0.00492365	-0.106648	-0.617177	0.139458	0.206168	0.625631	-0.175457	-0.229509	-0.350294	-0.30863	-0.326819	-0.526025	-0.38428	-0.391027	-0.19421	-0.276127	0.45168	0.90549	-0.279106	-0.13863	-0.0366716	-0.0921204
P63000	RAC1	0.255692	0.0202189	0.192725	0.187626	0.286917	-0.285037	0.373585	-0.116472	0.18066	0.174819	0.189561	0.328498	0.334261	-0.139605	0.451198	0.313037	0.22319	-0.285124	0.347882	0.12588	0.256432	0.262541	-0.0428474	-0.264148	0.0329512	-0.175729	0.190174	0.0761411	-0.150767	-0.297406	0.132249	-0.0832342	0.0207455	0.199013	-0.337545	0.0539403	-0.107506	0.23739	-0.547104	-0.0359322	-0.225756	-0.134108	-0.92079	-0.924058	-0.234171	-0.00973183	0.0930423	0.0305451
P15153	RAC2	-0.86226	0.957331	-0.151125	0.423045	-0.489424	-0.797085	-0.53024	0.524507	-0.0546839	1.13078	-0.532138	0.678665	-0.139161	-0.0150349	0.594993	0.913725	-0.26573	-0.00268745	-0.397435	0.178252	0.0774619	0.365378	-0.477109	-0.403622	-0.270753	0.401629	-0.605143	0.487713	-0.198537	-0.971261	-0.864527	0.126338	-0.515307	-0.273145	-0.817482	0.147877	0.00719454	0.585045	-0.925616	0.323396	-0.793005	-0.408283	-0.7764	-1.15612	-0.592624	-0.128552	-0.855804	0.180252
P11233	RALA	0.13774	-0.815794	0.138696	-0.709281	0.144592	-0.792505	0.522761	-0.475493	-0.0968331	-0.693523	-0.213435	-0.339059	0.0860877	0.151697	0.0501146	-0.284708	0.326747	0.146735	0.289249	-0.426128	0.158252	-0.11337	-0.0136316	-0.532114	0.43571	-0.531812	0.839697	-0.221078	0.364676	0.151109	0.975576	0.472632	0.416612	-0.116334	0.524951	0.146498	0.303743	0.106858	0.404882	-0.0564796	0.674239	0.651281	0.0445043	0.944267	0.381246	0.944862	0.526342	-0.133298
P11234	RALB	0.682145	-0.118927	0.563581	-0.0481871	0.525683	0.734135	0.152419	-0.0502998	-0.405661	-0.234683	-0.0562751	0.178365	-0.240907	0.66775	-0.38052	0.178538	0.630828	0.0161892	-0.235208	0.278816	-0.0218691	-0.530017	-0.0922958	-0.141492	0.181527	-0.101804	0.285232	-0.477323	0.267747	-0.0343713	0.597244	-0.748765	0.200311	0.143818	0.224675	0.260489	0.451441	0.66609	-0.607376	0.118692	0.104777	0.412192	0.655985	0.45686	0.946402	0.938486	0.148624	0.0319785
P62834	RAP1A	0.558619	-0.243089	0.179063	-0.0407159	0.426837	-0.475616	0.669995	-0.438745	0.499599	-0.385985	1.14565	-0.433001	0.811804	-0.11511	0.401465	-0.386246	0.360084	-0.871738	0.501758	-0.205412	0.211445	-0.344905	0.0561095	-0.512486	0.181527	-0.147189	0.0562537	-0.252031	0.615484	-0.295647	0.457401	-0.304407	0.0575822	0.578913	-0.185119	-0.178537	-0.0677054	-0.532395	0.157869	-0.785093	0.195833	0.0632973	-0.856127	-0.709601	0.0590037	-0.396281	0.221888	-0.126886
P61224	RAP1B	-0.389851	-0.400757	-0.509756	-0.266092	-0.517907	-0.891877	-0.341045	-0.5132	-0.111715	0.286819	-0.0138878	-0.262653	0.199768	-0.191584	-0.250948	-0.291729	-0.420666	-0.647222	-0.216616	-0.125468	-0.361168	0.958015	0.0834067	-0.247828	-0.0269617	0.0342578	-0.0265105	0.126481	0.102372	-0.228693	-0.0388872	-0.25903	0.0621214	1.29697	0.258656	0.138199	0.0394435	0.12316	0.250436	0.865313	0.245396	0.246269	0.27583	0.322221	-0.0741109	0.309728	-0.0982907	0.108699
P52306	RAP1GDS1	0.278433	-0.366384	0.202212	0.0347743	0.302037	-0.659373	0.378487	-0.311487	0.041119	0.142371	0.25102	0.355195	-0.0154503	0.102416	0.254161	0.189923	0.277191	-0.481074	0.302199	0.622879	0.175755	0.356115	-0.0673598	0.255341	-0.0753441	-0.225109	0.153848	-0.175859	0.163833	-0.523615	0.0880058	-0.369003	0.137179	0.250836	-0.0130808	0.108769	0.123508	0.0945097	-0.030643	-0.21243	0.00118566	-0.0830041	-0.144203	-0.240577	-0.114261	-0.41453	0.288938	-0.0968121
P10114	RAP2A	0.569507	0.212009	0.409473	0.410018	0.494212	0.663389	0.58665	0.370337	0.287866	0.186654	0.186768	-0.111834	0.0876432	-0.301523	0.0319862	-0.0301614	0.330489	0.686538	0.346633	-0.092518	0.38586	-0.348687	NA	NA	NA	NA	0.470007	-0.092573	0.275538	-0.449409	0.350485	0.369391	0.01919	-0.123262	0.211723	-0.102809	0.0590517	-0.647517	-0.074212	-0.424975	0.0577692	-0.0466456	-0.975709	-1.46748	-0.00519795	0.0387667	0.516098	-0.14783
P61225	RAP2B	-0.079783	-0.0744412	-0.0787645	0.08208	0.0773451	-0.098234	0.0850326	-0.21364	-0.179779	-0.18809	-0.111932	0.782305	0.141054	0.436547	-0.192942	-0.0170126	-0.275178	-0.734685	-0.238955	0.101678	-0.367005	0.474271	-0.010233	-0.319353	-0.0596149	0.108389	0.0493919	-0.187447	-1.03542	-0.0402478	0.0913299	-0.203847	-0.175457	0.0406708	0.106808	-0.149459	-0.153636	0.0152052	-0.0896055	0.248797	-0.223881	-0.0880338	0.655163	0.607753	0.57593	1.78879	-0.0878363	0.432256
Q9Y3L5	RAP2C	0.273114	0.163306	0.422287	0.287161	0.345254	0.524384	0.549092	0.154831	-0.0262088	0.26354	-0.00587727	0.026085	0.295751	-0.250834	0.302854	0.507561	0.165694	-0.403768	0.245667	0.344458	0.146008	0.718814	0.0430828	-0.217319	0.13975	0.224442	0.0800163	0.317788	0.103831	-0.0417207	-0.0756927	-0.0470745	0.0484608	-0.205418	0.889976	0.606682	0.738247	0.202015	0.506207	1.12327	0.590416	0.71716	0.743592	1.2472	-0.0233661	0.646403	0.145674	0.228558
Q9Y256	RCE1	-0.557405	-0.371757	-0.430124	0.174847	0.0327222	0.00928668	-0.258806	-0.102718	-0.148752	-0.295946	-0.38359	-0.0232066	0.40209	0.496059	0.0486125	0.373087	-0.0108803	0.383218	0.0614257	0.165336	-0.281837	0.349129	0.080222	0.307072	0.0555948	0.148928	-0.114313	0.457207	0.207931	0.380666	-0.547761	-0.501693	0.0408154	-0.131969	-0.229573	-0.370441	-0.104147	0.495006	-0.361263	0.102895	-0.15796	-0.217999	1.12916	2.70732	-0.716139	-0.116884	-0.239647	-0.12369
Q15382	RHEB	-0.0951765	0.240461	-0.286731	0.207839	-0.32167	1.01191	-0.635036	0.10355	-0.533416	0.184295	-0.0829925	0.330742	-0.0154503	0.477926	-0.324948	-0.124152	-0.148226	-0.222142	-0.350062	0.23992	-0.203158	0.104189	0.514657	0.567158	0.199067	0.747954	-0.226424	0.291793	-0.727054	0.147236	-0.801518	-0.908273	-0.131603	0.185061	-0.536854	-0.25846	-0.42398	0.388893	-0.310279	0.157441	-0.428891	-0.466042	0.205761	-0.370751	-0.544126	0.272188	-0.00846385	0.374673
P61586	RHOA	-0.804888	-0.898687	-0.776335	-0.702191	-0.68424	-1.19616	-0.617846	-0.969452	-0.0902679	-0.00329901	-0.692602	-0.741667	-0.130093	-0.530688	0.165476	0.0935338	-0.254474	-0.149723	-0.128827	-0.154323	-0.0295635	0.112465	0.332589	-0.204663	0.150308	0.158586	0.540213	0.404148	-0.17357	0.171591	0.0611329	-0.143044	0.517014	0.59694	0.380684	0.377926	0.369247	0.558319	0.342526	0.295871	0.422222	0.327843	0.211359	0.175959	0.484209	0.366644	0.1662	-0.00576013
P62745	RHOB	0.31771	-0.00182849	-0.135676	0.540267	0.0861065	-0.135448	0.177954	-0.22105	0.240476	-0.274694	0.703018	0.206739	0.336879	0.432122	-0.101722	0.599595	0.164297	-0.234839	0.132758	0.629478	-0.0450765	0.448353	-0.0221632	-0.664489	-0.0930244	-0.615759	-0.165283	0.106284	0.741782	-0.250668	0.258855	-0.0964768	0.118414	0.650724	-0.287649	-0.32958	-0.494788	-0.484265	-0.0708135	-0.505418	0.193029	-0.247708	-0.807764	-0.839857	-0.0035576	-0.23084	0.203563	0.432256
P08134	RHOC	-1.01329	-1.098	-1.09361	-0.0258885	-0.999356	-0.716791	-0.753398	-0.538898	-0.496056	-0.555034	-0.312707	0.224947	NA	NA	-0.398846	-0.139902	-0.892734	-1.29174	-0.263553	-0.719985	-0.551872	-0.0519695	0.271073	0.547655	0.0539892	0.921074	0.531622	1.44278	0.983727	0.907285	-0.6166	-0.264002	0.26474	1.22856	0.0318251	0.196649	-0.0465964	0.647426	0.101749	0.206308	0.00758343	0.082824	NA	NA	-0.121359	0.523981	-0.0947975	0.222294
O00212	RHOD	1.15375	-0.41363	0.666058	-0.410757	0.929405	0.115452	1.04087	-0.544465	0.0618989	-0.766953	0.073386	-0.333719	0.0672901	0.031052	0.665284	0.130767	0.936068	-0.778164	0.587833	0.414902	0.594469	0.200494	0.159315	-0.146022	0.550618	-1.38253	0.806507	-1.40597	0.369538	-0.0988349	0.878864	-1.86734	0.451631	-1.52735	0.568499	0.0656577	0.285932	-0.517576	-0.0589811	-0.910401	0.649907	0.186432	-2.66348	-0.526589	0.362288	-0.400316	1.25854	-0.538728
Q9HBH0	RHOF	-0.228388	0.442758	0.115931	-0.335698	0.13899	-0.505286	-0.00787691	-0.0918095	0.256017	-0.452348	0.642127	0.232167	-0.240907	0.438755	0.238437	-0.407059	0.217812	-0.721223	0.139989	0.0687629	-0.105596	-0.124673	-0.1435	0.609874	-0.238913	0.133094	-0.100893	-0.26776	0.25072	-0.195526	-0.208358	-0.805627	-0.282647	-0.300366	-0.363156	0.305656	0.216438	-0.315484	-0.103428	0.278398	-0.168739	-0.15331	-0.217527	-0.483359	-0.451762	-0.472829	0.644957	0.321746
P84095	RHOG	-0.949722	-0.914284	-0.827817	-0.87743	-0.855408	-1.54711	-0.80527	-1.00227	-0.23483	0.470363	-1.09654	-0.80923	-0.148286	-0.17799	0.472639	0.407086	-0.347085	-0.517455	0.0855971	0.0449855	-0.0926422	0.13701	-0.319487	-0.51639	-0.134531	-0.104689	0.136146	0.303667	-0.641424	-0.479034	-0.0172464	-0.227932	0.0300432	0.357943	0.0153558	0.336209	0.275654	0.572239	0.152064	0.187709	0.147406	0.194739	-0.110289	-0.580615	-0.249642	-0.232638	-0.0383481	0.159418
P17081	RHOQ	NA	NA	NA	NA	NA	NA	NA	NA	NA	NA	NA	NA	NA	NA	NA	NA	NA	NA	NA	NA	NA	NA	0.0544876	-0.550012	-0.0117486	0.104647	-0.0447496	-0.0848124	0.374383	-0.290385	0.137082	-0.340714	0.22346	0.959393	0.0448665	0.343447	0.114886	0.0694912	0.350152	-0.337961	0.421024	0.14987	NA	NA	-0.21127	-0.306449	0.203563	0.160729
P61587	RND3	0.728544	-0.331065	0.690338	0.190168	0.324424	-0.582248	1.34944	-0.423278	0.0321209	-0.903315	-0.281428	0.783125	NA	NA	0.383705	0.31881	1.44194	0.352778	0.817159	0.534235	0.758932	0.462449	-0.202393	-0.540041	0.711023	-0.698343	0.419014	-0.12404	0.100911	-0.184095	0.0128662	-1.08763	0.380722	-0.370755	0.628205	-0.115985	-0.2655	-0.35822	-0.367504	-0.998532	0.12257	0.119648	NA	NA	0.130962	-0.544706	1.27145	-0.188982
P10301	RRAS	0.713897	-0.308563	0.11306	-0.604228	0.494212	-1.21748	0.389459	-1.16996	0.270117	-0.652881	1.51984	-0.549906	0.867193	-0.294172	-0.0222277	-1.00254	-0.0108803	-1.02319	0.0900844	-0.40671	-0.24375	-1.22537	0.190663	-0.917163	0.318897	-0.698343	0.0850577	-0.861536	1.11618	-0.824601	0.373877	-1.17547	0.404748	0.563896	0.161716	0.0151879	0.186579	-0.363889	0.49822	-0.533946	0.68126	0.358977	-0.983362	-1.19337	0.382501	-0.439227	0.57211	0.0743307
P62070	RRAS2	0.693138	-0.286406	0.0393616	-0.198028	0.137586	0.216612	0.177954	-0.351587	0.176582	-0.463403	0.96181	0.710891	0.0208251	-0.303367	-0.284631	-0.0673271	0.00169233	-0.0707714	0.14862	0.291948	-0.00812176	-0.0941978	0.0479816	0.0620414	-0.0440555	-0.315813	-0.0650826	-0.451147	0.440563	-0.195526	0.0813343	-0.56369	0.196187	0.293077	-0.173744	-0.185464	0.0798745	-0.027643	-0.0273454	-0.011369	0.0654554	0.211212	-0.950486	-0.478045	0.394992	-0.668208	0.546614	0.0247973
Q15831	STK11	0.203524	0.129476	0.227652	0.147638	0.281842	-0.052342	0.281048	-0.246532	0.267564	-0.0977536	0.24163	0.37381	0.0126604	0.425458	0.242384	0.369754	0.150249	-0.228477	0.175613	0.135183	0.169048	0.514377	0.0398077	-0.315947	-0.028662	-0.192513	0.0476713	-0.524832	0.0623974	-0.354834	-0.0906818	-0.0920491	0.22346	0.071335	0.0186648	0.078727	0.0560524	-0.0261441	0.130082	-0.0683537	0.1137	-0.0191648	-0.558764	-0.456983	0.830712	0.0986139	0.239982	-0.0843347
O95164	UBL3	0.873535	-0.530955	0.818355	-0.467726	0.763632	-0.381474	1.27251	-0.187275	0.628571	-0.908342	0.372757	-0.583313	0.0845306	-1.15617	0.459135	-0.576746	1.30472	-1.15273	1.11084	-0.942378	1.04779	-0.618554	0.422098	-0.937959	0.837742	-0.792906	1.09509	-1.11611	0.115454	-1.18898	0.909318	-1.53136	0.542143	-0.571668	0.580863	-0.0246342	-0.0162899	-0.923516	0.133033	-0.82987	0.893037	0.521904	-2.68829	-1.66263	0.439084	-0.7847	1.40081	-0.935441
P09936	UCHL1	-0.540917	-1.20263	-0.417615	-0.303154	-0.231824	2.17483	-0.24366	1.08504	-0.0467176	0.860004	-0.162681	-0.702138	-0.172285	0.15975	-0.396799	-0.759321	-0.471891	0.213682	-0.269289	-0.437905	0.0630637	-0.770049	-0.0221632	1.16741	-0.123587	0.195413	-0.234775	0.193109	-0.285662	1.90538	-0.026224	1.61709	-0.603616	-0.00818532	-0.731582	-0.622074	-0.813421	0.210941	-0.627207	-0.620895	-0.292959	-0.517135	-1.05414	-2.53576	-1.10896	-1.21476	-0.457866	-0.383537
Q8NFA0	USP32	0.103689	-0.0570241	0.101518	0.174847	0.359777	0.260248	0.294081	0.137553	-0.0483074	0.261303	0.11512	0.351885	0.198329	0.810122	0.368134	0.271965	0.110171	0.0255357	-0.00242769	0.180821	0.0411932	0.424179	0.331251	0.493351	0.250445	0.233609	0.124767	0.0981254	0.148358	0.00753269	-0.271003	-0.468793	-0.039574	0.281321	-0.162458	0.00609526	0.0118459	-0.123755	-0.169137	-0.050579	-0.0345184	-0.203371	0.986917	0.865642	-0.0035576	-0.297014	-0.0299847	0.208415
O15498	YKT6	0.197921	-0.0671585	0.148543	0.712846	0.248409	0.627952	0.227708	-0.0622285	-0.128432	-0.0539251	0.098868	0.951501	0.132037	0.61015	0.0182389	0.100253	-0.122417	-0.425436	0.0134089	0.169223	-0.0497631	0.337409	0.506375	0.5864	0.587713	0.496072	0.128028	0.888629	-0.851642	0.300402	0.391513	0.565243	-0.256035	-0.0838743	-0.188931	-0.185464	-0.110873	-0.184319	-0.361263	0.0420703	-0.316741	-0.208839	1.43981	1.55257	0.190931	1.17519	-0.093054	0.21978
Q8WV99	ZFAND2B	0.593176	-0.300001	0.571969	-0.0541921	0.495309	0.114233	0.514989	0.10355	0.0185176	-0.498981	0.0412738	0.0316125	0.800467	0.225159	0.271005	-0.270769	0.17266	-0.315146	0.158624	-0.557	0.170392	-0.056601	-0.0797739	-0.317649	-0.0492233	-0.248851	1.0137	-0.0197401	-0.223943	-0.12046	0.360163	-0.521403	-0.116136	-0.410456	1.85292	0.753362	1.11344	0.309205	1.01004	0.859057	1.0958	1.56045	1.12086	1.71062	0.72881	0.594623	0.316747	-0.285658
[truncated: 200 more columns]
