# Supplementary material for: Prenylated PALM2 Promotes the Migration of Esophageal Squamous Cell Carcinoma Cells Through Activating Ezrin
Source: Mol Cell Proteomics. 2023 Jun 15;22(8):100593. doi: 10.1016/j.mcpro.2023.100593 (PMC10393820; doi:10.1016/j.mcpro.2023.100593)
Supplement: Supplemental Table S4 [file mmc4.xlsx]

## Sheet: Description
Supplementary Table S4. Interating proteins of PALM2.
a. Interacting proteins of PALM2 identified in the 45 kDa gel slice.
b. Interacting proteins of PALM2 identified in the 75 kDa gel slice.
c. Interacting proteins of PALM2 identified in the whole sample.
(Proteins identified by a single peptide were not taken into account)

## Sheet: a.  Interacting proteins-45 kDa
Protein FDR Confidence: Combined	Master	Accession	Description	Exp. q-value: Combined	Sum PEP Score	Coverage [%]	# Peptides	# PSMs	# Unique Peptides	# Protein Groups	# AAs	MW [kDa]	calc. pI	Score Sequest HT: Sequest HT	# Peptides (by Search Engine): Sequest HT
High	Master Protein	Q8IXS6-2	Isoform 2 of Paralemmin-2 OS=Homo sapiens OX=9606 GN=PALM2	0	516.536	82	48	707	48	1	411	45.4	5.08	2557.52	48
High	Master Protein	P04264	Keratin, type II cytoskeletal 1 OS=Homo sapiens OX=9606 GN=KRT1 PE=1 SV=6	0	333.889	59	48	194	41	1	644	66	8.12	629.14	48
High	Master Protein	O60568	Multifunctional procollagen lysine hydroxylase and glycosyltransferase LH3 OS=Homo sapiens OX=9606 GN=PLOD3 PE=1 SV=1	0	318.094	60	38	159	38	1	738	84.7	6.05	580.27	38
High	Master Protein	P35527	Keratin, type I cytoskeletal 9 OS=Homo sapiens OX=9606 GN=KRT9 PE=1 SV=3	0	310.228	61	35	122	34	1	623	62	5.24	432.25	35
High	Master Protein	P07437	Tubulin beta chain OS=Homo sapiens OX=9606 GN=TUBB PE=1 SV=2	0	295.981	61	26	290	6	1	444	49.6	4.89	1024.45	26
High	Master Protein	P06733	Alpha-enolase OS=Homo sapiens OX=9606 GN=ENO1 PE=1 SV=2	0	287.671	70	29	145	29	1	434	47.1	7.39	570.39	29
High	Master Protein	P35908	Keratin, type II cytoskeletal 2 epidermal OS=Homo sapiens OX=9606 GN=KRT2 PE=1 SV=2	0	287.663	75	42	119	29	1	639	65.4	8	371.27	42
High	Master Protein	Q9NYF8	Bcl-2-associated transcription factor 1 OS=Homo sapiens OX=9606 GN=BCLAF1 PE=1 SV=2	0	278.224	26	31	136	30	1	920	106.1	9.98	426.22	31
High	Master Protein	P06576	ATP synthase subunit beta, mitochondrial OS=Homo sapiens OX=9606 GN=ATP5F1B PE=1 SV=3	0	262.972	73	26	81	26	1	529	56.5	5.4	288.85	26
High	Master Protein	P68371	Tubulin beta-4B chain OS=Homo sapiens OX=9606 GN=TUBB4B PE=1 SV=1	0	262.369	60	26	243	2	1	445	49.8	4.89	837.76	26
High	Master Protein	P68104	Elongation factor 1-alpha 1 OS=Homo sapiens OX=9606 GN=EEF1A1 PE=1 SV=1	0	250.552	58	26	194	10	1	462	50.1	9.01	769.28	26
High	Master Protein	P13645	Keratin, type I cytoskeletal 10 OS=Homo sapiens OX=9606 GN=KRT10 PE=1 SV=6	0	248.637	49	31	106	27	1	584	58.8	5.21	364.92	31
High	Master Protein	P60709	Actin, cytoplasmic 1 OS=Homo sapiens OX=9606 GN=ACTB PE=1 SV=1	0	241.824	75	22	195	8	1	375	41.7	5.48	656.89	22
High	Master Protein	Q9BVA1	Tubulin beta-2B chain OS=Homo sapiens OX=9606 GN=TUBB2B PE=1 SV=1	0	236.882	45	21	225	2	1	445	49.9	4.89	775.51	21
High	Master Protein	Q13885	Tubulin beta-2A chain OS=Homo sapiens OX=9606 GN=TUBB2A PE=1 SV=1	0	231.715	45	21	224	2	1	445	49.9	4.89	771.83	21
High	Master Protein	P02533	Keratin, type I cytoskeletal 14 OS=Homo sapiens OX=9606 GN=KRT14 PE=1 SV=4	0	212.327	50	28	71	14	1	472	51.5	5.16	225.06	28
High	Master Protein	P60842	Eukaryotic initiation factor 4A-I OS=Homo sapiens OX=9606 GN=EIF4A1 PE=1 SV=1	0	210.706	50	23	70	11	1	406	46.1	5.48	240.47	23
High	Master Protein	P49411	Elongation factor Tu, mitochondrial OS=Homo sapiens OX=9606 GN=TUFM PE=1 SV=2	0	197.765	55	24	104	24	1	452	49.5	7.61	339.52	24
High	Master Protein	P12277	Creatine kinase B-type OS=Homo sapiens OX=9606 GN=CKB PE=1 SV=1	0	197.515	55	15	57	15	1	381	42.6	5.59	243.61	15
High	Master Protein	P31689	DnaJ homolog subfamily A member 1 OS=Homo sapiens OX=9606 GN=DNAJA1 PE=1 SV=2	0	192.966	49	19	47	19	1	397	44.8	7.08	187.93	19
High	Master Protein	P04350	Tubulin beta-4A chain OS=Homo sapiens OX=9606 GN=TUBB4A PE=1 SV=2	0	192.391	56	22	214	3	1	444	49.6	4.88	724.21	22
High	Master Protein	P0DMV9	Heat shock 70 kDa protein 1B OS=Homo sapiens OX=9606 GN=HSPA1B PE=1 SV=1	0	185.272	46	22	55	20	1	641	70	5.66	197.63	22
High	Master Protein	Q16576	Histone-binding protein RBBP7 OS=Homo sapiens OX=9606 GN=RBBP7 PE=1 SV=1	0	174.765	54	18	78	12	1	425	47.8	5.05	294.7	18
High	Master Protein	Q9BTV4	Transmembrane protein 43 OS=Homo sapiens OX=9606 GN=TMEM43 PE=1 SV=1	0	172.572	55	20	41	20	1	400	44.8	8.13	159.85	20
High	Master Protein	P08670	Vimentin OS=Homo sapiens OX=9606 GN=VIM PE=1 SV=4	0	162.7	51	27	56	27	1	466	53.6	5.12	185.47	27
High	Master Protein	P68363	Tubulin alpha-1B chain OS=Homo sapiens OX=9606 GN=TUBA1B PE=1 SV=1	0	159.353	48	17	73	1	1	451	50.1	5.06	247.32	17
High	Master Protein	P08779	Keratin, type I cytoskeletal 16 OS=Homo sapiens OX=9606 GN=KRT16 PE=1 SV=4	0	157.778	48	27	51	16	1	473	51.2	5.05	156.66	27
High	Master Protein	Q71U36	Tubulin alpha-1A chain OS=Homo sapiens OX=9606 GN=TUBA1A PE=1 SV=1	0	157.678	48	17	73	1	1	451	50.1	5.06	246.14	17
High	Master Protein	P68133	Actin, alpha skeletal muscle OS=Homo sapiens OX=9606 GN=ACTA1 PE=1 SV=1	0	157.413	39	19	138	7	1	377	42	5.39	359.07	19
High	Master Protein	Q9NPI6	mRNA-decapping enzyme 1A OS=Homo sapiens OX=9606 GN=DCP1A PE=1 SV=3	0	148.646	45	16	39	16	1	582	63.2	6.25	161.02	16
High	Master Protein	P00558	Phosphoglycerate kinase 1 OS=Homo sapiens OX=9606 GN=PGK1 PE=1 SV=3	0	147.61	57	20	48	20	1	417	44.6	8.1	158.09	20
High	Master Protein	Q9UBS4	DnaJ homolog subfamily B member 11 OS=Homo sapiens OX=9606 GN=DNAJB11 PE=1 SV=1	0	147.013	43	15	50	15	1	358	40.5	6.18	200.12	15
High	Master Protein	Q99873	Protein arginine N-methyltransferase 1 OS=Homo sapiens OX=9606 GN=PRMT1 PE=1 SV=3	0	145.413	44	16	78	16	1	371	42.4	5.35	264.69	16
High	Master Protein	Q05639	Elongation factor 1-alpha 2 OS=Homo sapiens OX=9606 GN=EEF1A2 PE=1 SV=1	0	144.909	44	20	108	4	1	463	50.4	9.03	368.15	20
High	Master Protein	O94905	Erlin-2 OS=Homo sapiens OX=9606 GN=ERLIN2 PE=1 SV=1	0	142.124	55	19	68	16	1	339	37.8	5.62	214.64	19
High	Master Protein	Q9BY77	Polymerase delta-interacting protein 3 OS=Homo sapiens OX=9606 GN=POLDIP3 PE=1 SV=2	0	134.6	45	15	33	15	1	421	46.1	9.99	122.32	15
High	Master Protein	Q13838	Spliceosome RNA helicase DDX39B OS=Homo sapiens OX=9606 GN=DDX39B PE=1 SV=1	0	133.97	50	21	70	7	1	428	49	5.67	189.24	21
High	Master Protein	Q9Y230	RuvB-like 2 OS=Homo sapiens OX=9606 GN=RUVBL2 PE=1 SV=3	0	131.688	47	21	42	21	1	463	51.1	5.64	126.77	21
High	Master Protein	P26641	Elongation factor 1-gamma OS=Homo sapiens OX=9606 GN=EEF1G PE=1 SV=3	0	130.048	46	18	50	18	1	437	50.1	6.67	151.97	18
High	Master Protein	O00148	ATP-dependent RNA helicase DDX39A OS=Homo sapiens OX=9606 GN=DDX39A PE=1 SV=2	0	126.373	47	20	65	6	1	427	49.1	5.68	174.27	20
High	Master Protein	Q9BUF5	Tubulin beta-6 chain OS=Homo sapiens OX=9606 GN=TUBB6 PE=1 SV=1	0	126.144	44	17	146	8	1	446	49.8	4.88	478.63	17
High	Master Protein	P17980	26S proteasome regulatory subunit 6A OS=Homo sapiens OX=9606 GN=PSMC3 PE=1 SV=3	0	120.808	53	19	28	19	1	439	49.2	5.24	95.81	19
High	Master Protein	Q9Y2W1	Thyroid hormone receptor-associated protein 3 OS=Homo sapiens OX=9606 GN=THRAP3 PE=1 SV=2	0	118.963	16	19	41	18	1	955	108.6	10.15	146.71	19
High	Master Protein	Q8NBJ5	Procollagen galactosyltransferase 1 OS=Homo sapiens OX=9606 GN=COLGALT1 PE=1 SV=1	0	118.886	36	21	64	21	1	622	71.6	7.31	158.25	21
High	Master Protein	P43686	26S proteasome regulatory subunit 6B OS=Homo sapiens OX=9606 GN=PSMC4 PE=1 SV=2	0	117.733	44	22	39	22	1	418	47.3	5.21	119.17	22
High	Master Protein	Q14254	Flotillin-2 OS=Homo sapiens OX=9606 GN=FLOT2 PE=1 SV=2	0	116.004	43	17	29	17	1	428	47	5.25	95.25	17
High	Master Protein	P62195	26S proteasome regulatory subunit 8 OS=Homo sapiens OX=9606 GN=PSMC5 PE=1 SV=1	0	113.672	55	17	37	17	1	406	45.6	7.55	121.24	17
High	Master Protein	Q9UJZ1	Stomatin-like protein 2, mitochondrial OS=Homo sapiens OX=9606 GN=STOML2 PE=1 SV=1	0	111.653	51	10	31	10	1	356	38.5	7.39	108.09	10
High	Master Protein	Q13561	Dynactin subunit 2 OS=Homo sapiens OX=9606 GN=DCTN2 PE=1 SV=4	0	108.835	44	15	27	15	1	401	44.2	5.21	97.92	15
High	Master Protein	P49354	Protein farnesyltransferase/geranylgeranyltransferase type-1 subunit alpha OS=Homo sapiens OX=9606 GN=FNTA PE=1 SV=1	0	107.83	56	14	35	14	1	379	44.4	5.08	129.56	14
High	Master Protein	P04259	Keratin, type II cytoskeletal 6B OS=Homo sapiens OX=9606 GN=KRT6B PE=1 SV=5	0	107.14	39	24	48	3	1	564	60	8	128.37	24
High	Master Protein	P54709	Sodium/potassium-transporting ATPase subunit beta-3 OS=Homo sapiens OX=9606 GN=ATP1B3 PE=1 SV=1	0	106.311	41	13	35	13	1	279	31.5	8.35	113.83	13
High	Master Protein	P11021	Endoplasmic reticulum chaperone BiP OS=Homo sapiens OX=9606 GN=HSPA5 PE=1 SV=2	0	105.537	35	19	30	17	1	654	72.3	5.16	87.42	19
High	Master Protein	P02538	Keratin, type II cytoskeletal 6A OS=Homo sapiens OX=9606 GN=KRT6A PE=1 SV=3	0	105.348	40	25	43	4	1	564	60	8	114.07	25
High	Master Protein	O75955	Flotillin-1 OS=Homo sapiens OX=9606 GN=FLOT1 PE=1 SV=3	0	104.53	51	17	24	17	1	427	47.3	7.49	83.81	17
High	Master Protein	Q15365	Poly(rC)-binding protein 1 OS=Homo sapiens OX=9606 GN=PCBP1 PE=1 SV=2	0	103.793	39	10	29	7	1	356	37.5	7.09	116.24	10
High	Master Protein	P13647	Keratin, type II cytoskeletal 5 OS=Homo sapiens OX=9606 GN=KRT5 PE=1 SV=3	0	103.188	32	23	46	11	1	590	62.3	7.74	118.86	23
High	Master Protein	P04075	Fructose-bisphosphate aldolase A OS=Homo sapiens OX=9606 GN=ALDOA PE=1 SV=2	0	98.371	41	14	27	13	1	364	39.4	8.09	90.53	14
High	Master Protein	P50395	Rab GDP dissociation inhibitor beta OS=Homo sapiens OX=9606 GN=GDI2 PE=1 SV=2	0	96.935	44	16	25	16	1	445	50.6	6.47	59.87	16
High	Master Protein	Q15366	Poly(rC)-binding protein 2 OS=Homo sapiens OX=9606 GN=PCBP2 PE=1 SV=1	0	96.833	38	10	27	7	1	365	38.6	6.79	96.71	10
High	Master Protein	Q96F86	Enhancer of mRNA-decapping protein 3 OS=Homo sapiens OX=9606 GN=EDC3 PE=1 SV=1	0	96.051	25	10	21	10	1	508	56	7.11	84.93	10
High	Master Protein	P48735	Isocitrate dehydrogenase [NADP], mitochondrial OS=Homo sapiens OX=9606 GN=IDH2 PE=1 SV=2	0	95.206	38	15	30	14	1	452	50.9	8.69	89.1	15
High	Master Protein	P38919	Eukaryotic initiation factor 4A-III OS=Homo sapiens OX=9606 GN=EIF4A3 PE=1 SV=4	0	94.195	47	22	32	18	1	411	46.8	6.73	84.44	22
High	Master Protein	P50454	Serpin H1 OS=Homo sapiens OX=9606 GN=SERPINH1 PE=1 SV=2	0	94.047	48	14	27	14	1	418	46.4	8.69	92.48	14
High	Master Protein	P00505	Aspartate aminotransferase, mitochondrial OS=Homo sapiens OX=9606 GN=GOT2 PE=1 SV=3	0	92.544	40	15	25	15	1	430	47.5	9.01	81.13	15
High	Master Protein	P11142	Heat shock cognate 71 kDa protein OS=Homo sapiens OX=9606 GN=HSPA8 PE=1 SV=1	0	92.167	37	17	24	14	1	646	70.9	5.52	81.61	17
High	Master Protein	P35613	Basigin OS=Homo sapiens OX=9606 GN=BSG PE=1 SV=2	0	89.829	22	8	31	8	1	385	42.2	5.66	106.51	8
High	Master Protein	P52597	Heterogeneous nuclear ribonucleoprotein F OS=Homo sapiens OX=9606 GN=HNRNPF PE=1 SV=3	0	88.878	50	12	22	10	1	415	45.6	5.58	69.5	12
High	Master Protein	P17612	cAMP-dependent protein kinase catalytic subunit alpha OS=Homo sapiens OX=9606 GN=PRKACA PE=1 SV=2	0	88.304	32	14	27	4	1	351	40.6	8.79	79.2	14
High	Master Protein	O00231	26S proteasome non-ATPase regulatory subunit 11 OS=Homo sapiens OX=9606 GN=PSMD11 PE=1 SV=3	0	87.294	46	19	28	19	1	422	47.4	6.48	81.69	19
High	Master Protein	Q9NW64	Pre-mRNA-splicing factor RBM22 OS=Homo sapiens OX=9606 GN=RBM22 PE=1 SV=1	0	86.794	26	12	34	12	1	420	46.9	8.54	97.57	12
High	Master Protein	Q68DQ2	Very large A-kinase anchor protein OS=Homo sapiens OX=9606 GN=CRYBG3 PE=1 SV=3	0	85.859	7	14	20	14	1	2970	330.4	5.2	73.76	14
High	Master Protein	O75477	Erlin-1 OS=Homo sapiens OX=9606 GN=ERLIN1 PE=1 SV=2	0	85.618	38	12	36	9	1	348	39.1	7.87	109.59	12
High	Master Protein	P67809	Y-box-binding protein 1 OS=Homo sapiens OX=9606 GN=YBX1 PE=1 SV=3	0	85.542	45	10	15	10	1	324	35.9	9.88	70.38	10
High	Master Protein	P10644	cAMP-dependent protein kinase type I-alpha regulatory subunit OS=Homo sapiens OX=9606 GN=PRKAR1A PE=1 SV=1	0	85.306	47	16	40	13	1	381	43	5.35	113.94	16
High	Master Protein	Q9UBB4	Ataxin-10 OS=Homo sapiens OX=9606 GN=ATXN10 PE=1 SV=1	0	83.012	35	16	35	16	1	475	53.5	5.25	97.26	16
High	Master Protein	P27361	Mitogen-activated protein kinase 3 OS=Homo sapiens OX=9606 GN=MAPK3 PE=1 SV=4	0	82.253	42	14	27	11	1	379	43.1	6.74	78.56	14
High	Master Protein	P22694	cAMP-dependent protein kinase catalytic subunit beta OS=Homo sapiens OX=9606 GN=PRKACB PE=1 SV=2	0	81.5	39	14	24	4	1	351	40.6	8.78	65.51	14
High	Master Protein	Q15084	Protein disulfide-isomerase A6 OS=Homo sapiens OX=9606 GN=PDIA6 PE=1 SV=1	0	80.856	35	11	24	11	1	440	48.1	5.08	85.65	11
High	Master Protein	P35998	26S proteasome regulatory subunit 7 OS=Homo sapiens OX=9606 GN=PSMC2 PE=1 SV=3	0	80.603	46	18	25	18	1	433	48.6	5.95	73.91	18
High	Master Protein	P25705	ATP synthase subunit alpha, mitochondrial OS=Homo sapiens OX=9606 GN=ATP5F1A PE=1 SV=1	0	80.239	33	15	19	15	1	553	59.7	9.13	64.77	15
High	Master Protein	O75306	NADH dehydrogenase [ubiquinone] iron-sulfur protein 2, mitochondrial OS=Homo sapiens OX=9606 GN=NDUFS2 PE=1 SV=2	0	79.794	35	11	19	11	1	463	52.5	7.55	61.85	11
High	Master Protein	Q9NQS1	Cell death regulator Aven OS=Homo sapiens OX=9606 GN=AVEN PE=1 SV=1	0	76.448	38	9	25	9	1	362	38.5	4.98	81.71	9
High	Master Protein	P31943	Heterogeneous nuclear ribonucleoprotein H OS=Homo sapiens OX=9606 GN=HNRNPH1 PE=1 SV=4	0	75.452	39	12	19	7	1	449	49.2	6.3	70.53	12
High	Master Protein	P36957	Dihydrolipoyllysine-residue succinyltransferase component of 2-oxoglutarate dehydrogenase complex, mitochondrial OS=Homo sapiens OX=9606 GN=DLST PE=1 SV=4	0	74.236	33	10	19	10	1	453	48.7	8.95	65.51	10
High	Master Protein	P22234	Multifunctional protein ADE2 OS=Homo sapiens OX=9606 GN=PAICS PE=1 SV=3	0	74.182	25	15	30	15	1	425	47	7.23	78.15	15
High	Master Protein	Q9Y2T2	AP-3 complex subunit mu-1 OS=Homo sapiens OX=9606 GN=AP3M1 PE=1 SV=1	0	73.747	43	14	22	14	1	418	46.9	6.93	68.39	14
High	Master Protein	Q15645	Pachytene checkpoint protein 2 homolog OS=Homo sapiens OX=9606 GN=TRIP13 PE=1 SV=2	0	71.435	34	14	27	14	1	432	48.5	6.09	82.62	14
High	Master Protein	P11310	Medium-chain specific acyl-CoA dehydrogenase, mitochondrial OS=Homo sapiens OX=9606 GN=ACADM PE=1 SV=1	0	71.217	35	13	19	13	1	421	46.6	8.37	59.61	13
High	Master Protein	P38646	Stress-70 protein, mitochondrial OS=Homo sapiens OX=9606 GN=HSPA9 PE=1 SV=2	0	70.58	31	15	25	15	1	679	73.6	6.16	74.78	15
High	Master Protein	O60884	DnaJ homolog subfamily A member 2 OS=Homo sapiens OX=9606 GN=DNAJA2 PE=1 SV=1	0	68.431	29	9	32	9	1	412	45.7	6.48	111.57	9
High	Master Protein	P24752	Acetyl-CoA acetyltransferase, mitochondrial OS=Homo sapiens OX=9606 GN=ACAT1 PE=1 SV=1	0	68.428	37	12	17	12	1	427	45.2	8.85	56.7	12
High	Master Protein	P53985	Monocarboxylate transporter 1 OS=Homo sapiens OX=9606 GN=SLC16A1 PE=1 SV=3	0	68.423	20	10	23	10	1	500	53.9	8.66	77.33	10
High	Master Protein	P28482	Mitogen-activated protein kinase 1 OS=Homo sapiens OX=9606 GN=MAPK1 PE=1 SV=3	0	67.531	44	14	25	11	1	360	41.4	6.98	70.09	14
High	Master Protein	P05455	Lupus La protein OS=Homo sapiens OX=9606 GN=SSB PE=1 SV=2	0	67.21	37	17	22	17	1	408	46.8	7.12	55.41	17
High	Master Protein	Q15019	Septin-2 OS=Homo sapiens OX=9606 GN=SEPTIN2 PE=1 SV=1	0	66.459	37	9	13	9	1	361	41.5	6.6	47.27	9
High	Master Protein	Q14240	Eukaryotic initiation factor 4A-II OS=Homo sapiens OX=9606 GN=EIF4A2 PE=1 SV=2	0	65.851	32	14	32	2	1	407	46.4	5.48	81.36	14
High	Master Protein	P08865	40S ribosomal protein SA OS=Homo sapiens OX=9606 GN=RPSA PE=1 SV=4	0	65.821	39	10	24	10	1	295	32.8	4.87	72.17	10
High	Master Protein	Q3ZCM7	Tubulin beta-8 chain OS=Homo sapiens OX=9606 GN=TUBB8 PE=1 SV=2	0	65.615	17	7	130	1	1	444	49.7	4.89	432.78	7
High	Master Protein	Q9NQC3	Reticulon-4 OS=Homo sapiens OX=9606 GN=RTN4 PE=1 SV=2	0	64.235	13	7	16	7	1	1192	129.9	4.5	70.24	7
High	Master Protein	Q12955	Ankyrin-3 OS=Homo sapiens OX=9606 GN=ANK3 PE=1 SV=3	0	63.315	3	12	16	12	1	4377	480.1	6.49	50.82	12
High	Master Protein	O14929	Histone acetyltransferase type B catalytic subunit OS=Homo sapiens OX=9606 GN=HAT1 PE=1 SV=1	0	62.452	24	7	14	7	1	419	49.5	5.69	55.73	7
High	Master Protein	P22695	Cytochrome b-c1 complex subunit 2, mitochondrial OS=Homo sapiens OX=9606 GN=UQCRC2 PE=1 SV=3	0	61.248	26	7	11	7	1	453	48.4	8.63	43.96	7
High	Master Protein	P04181	Ornithine aminotransferase, mitochondrial OS=Homo sapiens OX=9606 GN=OAT PE=1 SV=1	0	60.565	33	13	20	13	1	439	48.5	7.03	52.85	13
High	Master Protein	Q04695	Keratin, type I cytoskeletal 17 OS=Homo sapiens OX=9606 GN=KRT17 PE=1 SV=2	0	60.54	33	16	25	7	1	432	48.1	5.02	59.06	16
High	Master Protein	P39656	Dolichyl-diphosphooligosaccharide--protein glycosyltransferase 48 kDa subunit OS=Homo sapiens OX=9606 GN=DDOST PE=1 SV=4	0	59.642	34	12	22	12	1	456	50.8	6.55	61.01	12
High	Master Protein	Q8WXI9	Transcriptional repressor p66-beta OS=Homo sapiens OX=9606 GN=GATAD2B PE=1 SV=1	0	58.327	23	9	12	8	1	593	65.2	9.7	44.65	9
High	Master Protein	O96008	Mitochondrial import receptor subunit TOM40 homolog OS=Homo sapiens OX=9606 GN=TOMM40 PE=1 SV=1	0	58.317	33	7	14	7	1	361	37.9	7.25	52.47	7
High	Master Protein	P05787	Keratin, type II cytoskeletal 8 OS=Homo sapiens OX=9606 GN=KRT8 PE=1 SV=7	0	57.772	33	18	22	11	1	483	53.7	5.59	47.7	18
High	Master Protein	Q09028	Histone-binding protein RBBP4 OS=Homo sapiens OX=9606 GN=RBBP4 PE=1 SV=3	0	57.4	36	11	40	5	1	425	47.6	4.89	106.82	11
High	Master Protein	P23526	Adenosylhomocysteinase OS=Homo sapiens OX=9606 GN=AHCY PE=1 SV=4	0	57.11	26	11	19	11	1	432	47.7	6.34	58.4	11
High	Master Protein	P09543	2',3'-cyclic-nucleotide 3'-phosphodiesterase OS=Homo sapiens OX=9606 GN=CNP PE=1 SV=2	0	56.897	26	12	15	12	1	421	47.5	9.07	40.53	12
High	Master Protein	P23258	Tubulin gamma-1 chain OS=Homo sapiens OX=9606 GN=TUBG1 PE=1 SV=2	0	56.664	26	9	13	9	1	451	51.1	6.14	46.9	9
High	Master Protein	P32929	Cystathionine gamma-lyase OS=Homo sapiens OX=9606 GN=CTH PE=1 SV=3	0	56.55	32	9	14	9	1	405	44.5	6.7	43.12	9
High	Master Protein	Q6YN16	Hydroxysteroid dehydrogenase-like protein 2 OS=Homo sapiens OX=9606 GN=HSDL2 PE=1 SV=1	0	56.301	43	12	13	12	1	418	45.4	7.99	44.64	12
High	Master Protein	O95433	Activator of 90 kDa heat shock protein ATPase homolog 1 OS=Homo sapiens OX=9606 GN=AHSA1 PE=1 SV=1	0	56.237	51	12	20	12	1	338	38.3	5.53	61.22	12
High	Master Protein	P07910	Heterogeneous nuclear ribonucleoproteins C1/C2 OS=Homo sapiens OX=9606 GN=HNRNPC PE=1 SV=4	0	56.12	40	10	16	10	1	306	33.7	5.08	47.14	10
High	Master Protein	P60228	Eukaryotic translation initiation factor 3 subunit E OS=Homo sapiens OX=9606 GN=EIF3E PE=1 SV=1	0	55.844	40	15	19	15	1	445	52.2	6.04	50.3	15
High	Master Protein	Q9Y265	RuvB-like 1 OS=Homo sapiens OX=9606 GN=RUVBL1 PE=1 SV=1	0	54.841	34	11	12	11	1	456	50.2	6.42	42.62	11
High	Master Protein	P25311	Zinc-alpha-2-glycoprotein OS=Homo sapiens OX=9606 GN=AZGP1 PE=1 SV=2	0	54.756	39	11	12	11	1	298	34.2	6.05	36.91	11
High	Master Protein	Q9UQ80	Proliferation-associated protein 2G4 OS=Homo sapiens OX=9606 GN=PA2G4 PE=1 SV=3	0	53.487	35	12	16	12	1	394	43.8	6.55	53.13	12
High	Master Protein	P13861	cAMP-dependent protein kinase type II-alpha regulatory subunit OS=Homo sapiens OX=9606 GN=PRKAR2A PE=1 SV=2	0	52.749	36	10	12	10	1	404	45.5	5.07	34.75	10
High	Master Protein	O00273	DNA fragmentation factor subunit alpha OS=Homo sapiens OX=9606 GN=DFFA PE=1 SV=1	0	51.543	32	8	13	8	1	331	36.5	4.79	43.3	8
High	Master Protein	P55084	Trifunctional enzyme subunit beta, mitochondrial OS=Homo sapiens OX=9606 GN=HADHB PE=1 SV=3	0	50.733	31	13	17	13	1	474	51.3	9.41	47.44	13
High	Master Protein	P61163	Alpha-centractin OS=Homo sapiens OX=9606 GN=ACTR1A PE=1 SV=1	0	49.419	35	8	14	5	1	376	42.6	6.64	49.11	8
High	Master Protein	Q9H871	E3 ubiquitin-protein transferase RMND5A OS=Homo sapiens OX=9606 GN=RMND5A PE=1 SV=1	0	49.161	28	9	15	9	1	391	44	6.06	45.87	9
High	Master Protein	Q96IJ6	Mannose-1-phosphate guanyltransferase alpha OS=Homo sapiens OX=9606 GN=GMPPA PE=1 SV=1	0	48.559	28	9	14	9	1	420	46.3	7.21	39.69	9
High	Master Protein	Q9Y266	Nuclear migration protein nudC OS=Homo sapiens OX=9606 GN=NUDC PE=1 SV=1	0	47.606	27	8	12	8	1	331	38.2	5.38	35.83	8
High	Master Protein	Q9NTK5	Obg-like ATPase 1 OS=Homo sapiens OX=9606 GN=OLA1 PE=1 SV=2	0	47.073	35	11	13	11	1	396	44.7	7.81	37.52	11
High	Master Protein	Q02413	Desmoglein-1 OS=Homo sapiens OX=9606 GN=DSG1 PE=1 SV=2	0	46.979	12	9	13	9	1	1049	113.7	5.03	44.16	9
High	Master Protein	P04406	Glyceraldehyde-3-phosphate dehydrogenase OS=Homo sapiens OX=9606 GN=GAPDH PE=1 SV=3	0	46.88	24	5	12	5	1	335	36	8.46	52.55	5
High	Master Protein	Q9HDC9	Adipocyte plasma membrane-associated protein OS=Homo sapiens OX=9606 GN=APMAP PE=1 SV=2	0	46.682	34	12	17	12	1	416	46.5	6.16	45.58	12
High	Master Protein	P34949	Mannose-6-phosphate isomerase OS=Homo sapiens OX=9606 GN=MPI PE=1 SV=2	0	46.256	22	6	9	6	1	423	46.6	5.95	36.94	6
High	Master Protein	Q99956	Dual specificity protein phosphatase 9 OS=Homo sapiens OX=9606 GN=DUSP9 PE=1 SV=1	0	45.814	38	9	11	9	1	384	41.8	6.11	37.55	9
High	Master Protein	Q9Y679	Ancient ubiquitous protein 1 OS=Homo sapiens OX=9606 GN=AUP1 PE=1 SV=2	0	45.76	27	8	12	8	1	410	45.8	8.65	47.83	8
High	Master Protein	P49356	Protein farnesyltransferase subunit beta OS=Homo sapiens OX=9606 GN=FNTB PE=1 SV=1	0	45.71	21	9	23	9	1	437	48.7	5.82	72.78	9
High	Master Protein	Q99536	Synaptic vesicle membrane protein VAT-1 homolog OS=Homo sapiens OX=9606 GN=VAT1 PE=1 SV=2	0	45.527	26	7	8	7	1	393	41.9	6.29	33.02	7
High	Master Protein	O60664	Perilipin-3 OS=Homo sapiens OX=9606 GN=PLIN3 PE=1 SV=3	0	45.399	25	8	14	8	1	434	47	5.44	40.76	8
High	Master Protein	P55036	26S proteasome non-ATPase regulatory subunit 4 OS=Homo sapiens OX=9606 GN=PSMD4 PE=1 SV=1	0	44.798	26	7	11	7	1	377	40.7	4.79	37.03	7
High	Master Protein	Q9BXW7	Haloacid dehalogenase-like hydrolase domain-containing 5 OS=Homo sapiens OX=9606 GN=HDHD5 PE=1 SV=1	0	44.629	27	7	9	7	1	423	46.3	8.13	35.83	7
High	Master Protein	Q92947	Glutaryl-CoA dehydrogenase, mitochondrial OS=Homo sapiens OX=9606 GN=GCDH PE=1 SV=1	0	44.227	22	7	12	7	1	438	48.1	8.06	31.72	7
High	Master Protein	P62333	26S proteasome regulatory subunit 10B OS=Homo sapiens OX=9606 GN=PSMC6 PE=1 SV=1	0	43.452	35	10	15	10	1	389	44.1	7.49	40.37	10
High	Master Protein	P0CG39	POTE ankyrin domain family member J OS=Homo sapiens OX=9606 GN=POTEJ PE=3 SV=1	0	43.449	8	6	26	2	1	1038	117.3	5.97	70.53	6
High	Master Protein	O75390	Citrate synthase, mitochondrial OS=Homo sapiens OX=9606 GN=CS PE=1 SV=2	0	43.153	33	11	18	11	1	466	51.7	8.32	45.99	11
High	Master Protein	Q8IZD4	mRNA-decapping enzyme 1B OS=Homo sapiens OX=9606 GN=DCP1B PE=1 SV=2	0	41.972	19	7	9	7	1	617	67.7	8.56	35.44	7
High	Master Protein	Q71DI3	Histone H3.2 OS=Homo sapiens OX=9606 GN=H3C15 PE=1 SV=3	0	41.509	35	3	6	1	1	136	15.4	11.27	33.2	3
High	Master Protein	P08559	Pyruvate dehydrogenase E1 component subunit alpha, somatic form, mitochondrial OS=Homo sapiens OX=9606 GN=PDHA1 PE=1 SV=3	0	41.501	21	11	18	11	1	390	43.3	8.06	43.08	11
High	Master Protein	Q8IUF1	COBW domain-containing protein 2 OS=Homo sapiens OX=9606 GN=CBWD2 PE=2 SV=1	0	41.499	41	10	13	10	1	395	44	4.89	37.14	10
High	Master Protein	Q9UNM6	26S proteasome non-ATPase regulatory subunit 13 OS=Homo sapiens OX=9606 GN=PSMD13 PE=1 SV=2	0	41.071	38	11	13	11	1	376	42.9	5.81	30.93	11
High	Master Protein	Q9Y312	Protein AAR2 homolog OS=Homo sapiens OX=9606 GN=AAR2 PE=1 SV=2	0	40.345	26	6	7	6	1	384	43.4	5.96	26.85	6
High	Master Protein	Q12905	Interleukin enhancer-binding factor 2 OS=Homo sapiens OX=9606 GN=ILF2 PE=1 SV=2	0	39.957	26	8	11	8	1	390	43	5.26	34.41	8
High	Master Protein	Q53H12	Acylglycerol kinase, mitochondrial OS=Homo sapiens OX=9606 GN=AGK PE=1 SV=2	0	39.552	29	9	12	9	1	422	47.1	8.09	32.12	9
High	Master Protein	Q02809	Procollagen-lysine,2-oxoglutarate 5-dioxygenase 1 OS=Homo sapiens OX=9606 GN=PLOD1 PE=1 SV=2	0	39.386	20	9	13	9	1	727	83.5	6.95	37.16	9
High	Master Protein	P50991	T-complex protein 1 subunit delta OS=Homo sapiens OX=9606 GN=CCT4 PE=1 SV=4	0	39.321	30	11	15	11	1	539	57.9	7.83	42.15	11
High	Master Protein	Q7L5Y9	E3 ubiquitin-protein transferase MAEA OS=Homo sapiens OX=9606 GN=MAEA PE=1 SV=1	0	39.065	29	11	19	11	1	396	45.3	8.69	47.43	11
High	Master Protein	O75821	Eukaryotic translation initiation factor 3 subunit G OS=Homo sapiens OX=9606 GN=EIF3G PE=1 SV=2	0	39.057	27	7	11	7	1	320	35.6	6.13	26.87	7
High	Master Protein	P12236	ADP/ATP translocase 3 OS=Homo sapiens OX=9606 GN=SLC25A6 PE=1 SV=4	0	38.546	31	8	12	3	1	298	32.8	9.74	34.52	8
High	Master Protein	Q15427	Splicing factor 3B subunit 4 OS=Homo sapiens OX=9606 GN=SF3B4 PE=1 SV=1	0	38.024	18	4	7	4	1	424	44.4	8.56	32.11	4
High	Master Protein	Q15008	26S proteasome non-ATPase regulatory subunit 6 OS=Homo sapiens OX=9606 GN=PSMD6 PE=1 SV=1	0	37.697	26	9	14	9	1	389	45.5	5.62	30	9
High	Master Protein	Q9BRX2	Protein pelota homolog OS=Homo sapiens OX=9606 GN=PELO PE=1 SV=2	0	37.676	28	9	12	9	1	385	43.3	6.34	40.57	9
High	Master Protein	Q7Z794	Keratin, type II cytoskeletal 1b OS=Homo sapiens OX=9606 GN=KRT77 PE=1 SV=3	0	37.551	15	10	32	5	1	578	61.9	5.99	106.34	10
High	Master Protein	Q14257	Reticulocalbin-2 OS=Homo sapiens OX=9606 GN=RCN2 PE=1 SV=1	0	37.164	33	8	10	8	1	317	36.9	4.4	37.16	8
High	Master Protein	Q14055	Collagen alpha-2(IX) chain OS=Homo sapiens OX=9606 GN=COL9A2 PE=1 SV=2	0	36.592	16	6	6	6	1	689	65.1	9.17	22.48	6
High	Master Protein	O00303	Eukaryotic translation initiation factor 3 subunit F OS=Homo sapiens OX=9606 GN=EIF3F PE=1 SV=1	0	35.764	26	7	11	7	1	357	37.5	5.45	30.15	7
High	Master Protein	Q68CQ7	Glycosyltransferase 8 domain-containing protein 1 OS=Homo sapiens OX=9606 GN=GLT8D1 PE=1 SV=2	0	35.636	33	9	11	9	1	371	41.9	9.35	29.89	9
High	Master Protein	P31153	S-adenosylmethionine synthase isoform type-2 OS=Homo sapiens OX=9606 GN=MAT2A PE=1 SV=1	0	34.754	24	9	11	9	1	395	43.6	6.48	20.55	9
High	Master Protein	P07954	Fumarate hydratase, mitochondrial OS=Homo sapiens OX=9606 GN=FH PE=1 SV=3	0	34.264	20	6	8	6	1	510	54.6	8.76	24.61	6
High	Master Protein	P63151	Serine/threonine-protein phosphatase 2A 55 kDa regulatory subunit B alpha isoform OS=Homo sapiens OX=9606 GN=PPP2R2A PE=1 SV=1	0	33.978	21	7	8	7	1	447	51.7	6.2	28.29	7
High	Master Protein	O00232	26S proteasome non-ATPase regulatory subunit 12 OS=Homo sapiens OX=9606 GN=PSMD12 PE=1 SV=3	0	33.616	18	7	9	7	1	456	52.9	7.65	27.34	7
High	Master Protein	O43852	Calumenin OS=Homo sapiens OX=9606 GN=CALU PE=1 SV=2	0	33.023	33	8	10	8	1	315	37.1	4.64	28.13	8
High	Master Protein	P05783	Keratin, type I cytoskeletal 18 OS=Homo sapiens OX=9606 GN=KRT18 PE=1 SV=2	0	33.006	24	8	9	8	1	430	48	5.45	29.82	8
High	Master Protein	Q13363	C-terminal-binding protein 1 OS=Homo sapiens OX=9606 GN=CTBP1 PE=1 SV=2	0	32.959	16	5	7	5	1	440	47.5	6.77	25.6	5
High	Master Protein	Q99816	Tumor susceptibility gene 101 protein OS=Homo sapiens OX=9606 GN=TSG101 PE=1 SV=2	0	32.486	27	9	11	9	1	390	43.9	6.46	30.73	9
High	Master Protein	Q7L1Q6	Basic leucine zipper and W2 domain-containing protein 1 OS=Homo sapiens OX=9606 GN=BZW1 PE=1 SV=1	0	31.812	28	13	15	11	1	419	48	5.92	31.3	13
High	Master Protein	P51570	Galactokinase OS=Homo sapiens OX=9606 GN=GALK1 PE=1 SV=1	0	31.464	26	9	13	9	1	392	42.2	6.46	29.01	9
High	Master Protein	P55795	Heterogeneous nuclear ribonucleoprotein H2 OS=Homo sapiens OX=9606 GN=HNRNPH2 PE=1 SV=1	0	31.255	15	5	8	1	1	449	49.2	6.3	27.97	5
High	Master Protein	Q9Y6E2	Basic leucine zipper and W2 domain-containing protein 2 OS=Homo sapiens OX=9606 GN=BZW2 PE=1 SV=1	0	31.025	32	13	19	11	1	419	48.1	6.68	29.46	13
High	Master Protein	Q13148	TAR DNA-binding protein 43 OS=Homo sapiens OX=9606 GN=TARDBP PE=1 SV=1	0	30.413	18	5	6	5	1	414	44.7	6.19	21.25	5
High	Master Protein	O60547	GDP-mannose 4,6 dehydratase OS=Homo sapiens OX=9606 GN=GMDS PE=1 SV=1	0	29.547	19	7	8	7	1	372	41.9	7.31	22.37	7
High	Master Protein	Q969X5	Endoplasmic reticulum-Golgi intermediate compartment protein 1 OS=Homo sapiens OX=9606 GN=ERGIC1 PE=1 SV=1	0	29.054	26	6	11	6	1	290	32.6	7.06	40.42	6
High	Master Protein	Q96EY1	DnaJ homolog subfamily A member 3, mitochondrial OS=Homo sapiens OX=9606 GN=DNAJA3 PE=1 SV=2	0	28.784	18	7	9	7	1	480	52.5	9.26	21.07	7
High	Master Protein	Q9UHX1	Poly(U)-binding-splicing factor PUF60 OS=Homo sapiens OX=9606 GN=PUF60 PE=1 SV=1	0	28.136	20	6	7	6	1	559	59.8	5.29	24.46	6
High	Master Protein	P52209	6-phosphogluconate dehydrogenase, decarboxylating OS=Homo sapiens OX=9606 GN=PGD PE=1 SV=3	0	28.006	25	8	11	8	1	483	53.1	7.23	28.76	8
High	Master Protein	Q9BS26	Endoplasmic reticulum resident protein 44 OS=Homo sapiens OX=9606 GN=ERP44 PE=1 SV=1	0	27.877	22	7	13	7	1	406	46.9	5.26	31.82	7
High	Master Protein	Q9UNZ2	NSFL1 cofactor p47 OS=Homo sapiens OX=9606 GN=NSFL1C PE=1 SV=2	0	27.825	24	6	6	6	1	370	40.5	5.1	19.84	6
High	Master Protein	Q9BT22	Chitobiosyldiphosphodolichol beta-mannosyltransferase OS=Homo sapiens OX=9606 GN=ALG1 PE=1 SV=2	0	27.629	14	6	9	6	1	464	52.5	7.23	21.77	6
High	Master Protein	Q9Y6K9	NF-kappa-B essential modulator OS=Homo sapiens OX=9606 GN=IKBKG PE=1 SV=2	0	27.571	21	5	6	5	1	419	48.2	5.71	18.76	5
High	Master Protein	P22830	Ferrochelatase, mitochondrial OS=Homo sapiens OX=9606 GN=FECH PE=1 SV=2	0	27.463	20	7	7	7	1	423	47.8	8.73	19.73	7
High	Master Protein	Q8NBS9	Thioredoxin domain-containing protein 5 OS=Homo sapiens OX=9606 GN=TXNDC5 PE=1 SV=2	0	27.419	23	8	10	8	1	432	47.6	5.97	22.29	8
High	Master Protein	Q9BRK5	45 kDa calcium-binding protein OS=Homo sapiens OX=9606 GN=SDF4 PE=1 SV=1	0	27.248	27	7	9	7	1	362	41.8	4.86	20.77	7
High	Master Protein	P18754	Regulator of chromosome condensation OS=Homo sapiens OX=9606 GN=RCC1 PE=1 SV=1	0	27.056	25	8	8	8	1	421	44.9	7.52	22.87	8
High	Master Protein	O95400	CD2 antigen cytoplasmic tail-binding protein 2 OS=Homo sapiens OX=9606 GN=CD2BP2 PE=1 SV=1	0	26.473	29	6	6	6	1	341	37.6	4.61	18.32	6
High	Master Protein	Q15293	Reticulocalbin-1 OS=Homo sapiens OX=9606 GN=RCN1 PE=1 SV=1	0	26.379	23	6	9	6	1	331	38.9	5	23.61	6
High	Master Protein	P15104	Glutamine synthetase OS=Homo sapiens OX=9606 GN=GLUL PE=1 SV=4	0	26.164	11	4	8	4	1	373	42	6.89	29.1	4
High	Master Protein	P36578	60S ribosomal protein L4 OS=Homo sapiens OX=9606 GN=RPL4 PE=1 SV=5	0	26.134	17	5	6	5	1	427	47.7	11.06	19.85	5
High	Master Protein	Q5JWF2	Guanine nucleotide-binding protein G(s) subunit alpha isoforms XLas OS=Homo sapiens OX=9606 GN=GNAS PE=1 SV=2	0	26.031	8	8	10	8	1	1037	111	5.03	22.96	8
High	Master Protein	Q04323	UBX domain-containing protein 1 OS=Homo sapiens OX=9606 GN=UBXN1 PE=1 SV=2	0	25.955	27	4	5	4	1	297	33.3	5.25	12.32	4
High	Master Protein	P31321	cAMP-dependent protein kinase type I-beta regulatory subunit OS=Homo sapiens OX=9606 GN=PRKAR1B PE=1 SV=4	0	25.807	22	8	12	5	1	381	43	5.71	19.55	8
High	Master Protein	O75616	GTPase Era, mitochondrial OS=Homo sapiens OX=9606 GN=ERAL1 PE=1 SV=2	0	25.517	19	6	7	6	1	437	48.3	8.84	24.61	6
High	Master Protein	O14773	Tripeptidyl-peptidase 1 OS=Homo sapiens OX=9606 GN=TPP1 PE=1 SV=2	0	25.409	12	4	6	4	1	563	61.2	6.48	14.89	4
High	Master Protein	P15924	Desmoplakin OS=Homo sapiens OX=9606 GN=DSP PE=1 SV=3	0	25.358	3	7	7	7	1	2871	331.6	6.81	21.03	7
High	Master Protein	P01040	Cystatin-A OS=Homo sapiens OX=9606 GN=CSTA PE=1 SV=1	0	25.357	62	5	7	5	1	98	11	5.5	24.77	5
High	Master Protein	Q9BXS5	AP-1 complex subunit mu-1 OS=Homo sapiens OX=9606 GN=AP1M1 PE=1 SV=3	0	25.208	23	7	7	7	1	423	48.6	7.3	16.57	7
High	Master Protein	P23381	Tryptophan--tRNA ligase, cytoplasmic OS=Homo sapiens OX=9606 GN=WARS1 PE=1 SV=2	0	25.114	12	3	5	3	1	471	53.1	6.23	15.46	3
High	Master Protein	P42167	Lamina-associated polypeptide 2, isoforms beta/gamma OS=Homo sapiens OX=9606 GN=TMPO PE=1 SV=2	0	25.04	20	6	6	6	1	454	50.6	9.38	18.92	6
High	Master Protein	Q9H974	Queuine tRNA-ribosyltransferase accessory subunit 2 OS=Homo sapiens OX=9606 GN=QTRT2 PE=1 SV=1	0	24.877	13	3	4	3	1	415	46.7	6.81	15.84	3
High	Master Protein	P05141	ADP/ATP translocase 2 OS=Homo sapiens OX=9606 GN=SLC25A5 PE=1 SV=7	0	24.729	21	7	11	2	1	298	32.8	9.69	24.12	7
High	Master Protein	P02768	Albumin OS=Homo sapiens OX=9606 GN=ALB PE=1 SV=2	0	24.468	9	7	14	7	1	609	69.3	6.28	35.97	7
High	Master Protein	Q96I99	Succinate--CoA ligase [GDP-forming] subunit beta, mitochondrial OS=Homo sapiens OX=9606 GN=SUCLG2 PE=1 SV=2	0	24.412	19	7	8	7	1	432	46.5	6.39	15.73	7
High	Master Protein	P06702	Protein S100-A9 OS=Homo sapiens OX=9606 GN=S100A9 PE=1 SV=1	0	24.334	32	4	6	4	1	114	13.2	6.13	18.19	4
High	Master Protein	Q9HCN4	GPN-loop GTPase 1 OS=Homo sapiens OX=9606 GN=GPN1 PE=1 SV=1	0	23.752	12	3	4	3	1	374	41.7	4.92	13.12	3
High	Master Protein	P18031	Tyrosine-protein phosphatase non-receptor type 1 OS=Homo sapiens OX=9606 GN=PTPN1 PE=1 SV=1	0	23.671	19	6	8	6	1	435	49.9	6.27	26.55	6
High	Master Protein	Q13330	Metastasis-associated protein MTA1 OS=Homo sapiens OX=9606 GN=MTA1 PE=1 SV=2	0	23.563	12	6	6	5	1	715	80.7	9.26	18.23	6
High	Master Protein	P11172	Uridine 5'-monophosphate synthase OS=Homo sapiens OX=9606 GN=UMPS PE=1 SV=1	0	23.47	14	5	5	5	1	480	52.2	7.24	18.42	5
High	Master Protein	P42025	Beta-centractin OS=Homo sapiens OX=9606 GN=ACTR1B PE=1 SV=1	0	23.468	19	5	8	3	1	376	42.3	6.4	24.35	5
High	Master Protein	P31930	Cytochrome b-c1 complex subunit 1, mitochondrial OS=Homo sapiens OX=9606 GN=UQCRC1 PE=1 SV=3	0	23.452	18	5	5	5	1	480	52.6	6.37	17.64	5
High	Master Protein	Q9Y6M4	Casein kinase I isoform gamma-3 OS=Homo sapiens OX=9606 GN=CSNK1G3 PE=1 SV=2	0	23.197	16	6	7	2	1	447	51.4	9.22	18.39	6
High	Master Protein	P39748	Flap endonuclease 1 OS=Homo sapiens OX=9606 GN=FEN1 PE=1 SV=1	0	22.681	15	4	6	4	1	380	42.6	8.62	20.97	4
High	Master Protein	Q9H9P8	L-2-hydroxyglutarate dehydrogenase, mitochondrial OS=Homo sapiens OX=9606 GN=L2HGDH PE=1 SV=3	0	22.453	18	6	7	6	1	463	50.3	8.15	19.24	6
High	Master Protein	P68400	Casein kinase II subunit alpha OS=Homo sapiens OX=9606 GN=CSNK2A1 PE=1 SV=1	0	22.445	13	5	6	5	1	391	45.1	7.74	16.05	5
High	Master Protein	Q7L7L0	Histone H2A type 3 OS=Homo sapiens OX=9606 GN=H2AW PE=1 SV=3	0	22.146	35	4	9	4	1	130	14.1	11.05	23.06	4
High	Master Protein	Q6NXE6	Armadillo repeat-containing protein 6 OS=Homo sapiens OX=9606 GN=ARMC6 PE=1 SV=2	0	21.988	13	5	8	5	1	501	54.1	6.24	18.91	5
High	Master Protein	Q9Y295	Developmentally-regulated GTP-binding protein 1 OS=Homo sapiens OX=9606 GN=DRG1 PE=1 SV=1	0	21.784	17	5	5	5	1	367	40.5	8.9	16.94	5
High	Master Protein	P14618	Pyruvate kinase PKM OS=Homo sapiens OX=9606 GN=PKM PE=1 SV=4	0	21.639	12	5	5	5	1	531	57.9	7.84	15.93	5
High	Master Protein	P06280	Alpha-galactosidase A OS=Homo sapiens OX=9606 GN=GLA PE=1 SV=1	0	21.595	15	6	7	6	1	429	48.7	5.6	16.99	6
High	Master Protein	P05026	Sodium/potassium-transporting ATPase subunit beta-1 OS=Homo sapiens OX=9606 GN=ATP1B1 PE=1 SV=1	0	21.59	20	4	8	4	1	303	35	8.53	24.6	4
High	Master Protein	P00367	Glutamate dehydrogenase 1, mitochondrial OS=Homo sapiens OX=9606 GN=GLUD1 PE=1 SV=2	0	21.548	13	6	6	6	1	558	61.4	7.8	16.6	6
High	Master Protein	P84243	Histone H3.3 OS=Homo sapiens OX=9606 GN=H3-3A PE=1 SV=2	0	21.475	35	3	4	1	1	136	15.3	11.27	17.21	3
High	Master Protein	Q16181	Septin-7 OS=Homo sapiens OX=9606 GN=SEPTIN7 PE=1 SV=2	0	21.316	12	4	7	4	1	437	50.6	8.63	21.88	4
High	Master Protein	Q9P2R7	Succinate--CoA ligase [ADP-forming] subunit beta, mitochondrial OS=Homo sapiens OX=9606 GN=SUCLA2 PE=1 SV=3	0	21.269	16	9	10	9	1	463	50.3	7.42	18.77	9
High	Master Protein	Q9H3G5	Probable serine carboxypeptidase CPVL OS=Homo sapiens OX=9606 GN=CPVL PE=1 SV=2	0	21.208	13	5	8	5	1	476	54.1	5.62	24.44	5
High	Master Protein	Q9UKZ1	CCR4-NOT transcription complex subunit 11 OS=Homo sapiens OX=9606 GN=CNOT11 PE=1 SV=1	0	21.19	10	4	5	4	1	510	55.2	6.4	16.55	4
High	Master Protein	P41240	Tyrosine-protein kinase CSK OS=Homo sapiens OX=9606 GN=CSK PE=1 SV=1	0	21.183	17	7	8	7	1	450	50.7	7.06	15.79	7
High	Master Protein	O95801	Tetratricopeptide repeat protein 4 OS=Homo sapiens OX=9606 GN=TTC4 PE=1 SV=3	0	20.914	17	7	8	7	1	387	44.7	5.6	17.86	7
High	Master Protein	P41091	Eukaryotic translation initiation factor 2 subunit 3 OS=Homo sapiens OX=9606 GN=EIF2S3 PE=1 SV=3	0	20.665	14	4	6	4	1	472	51.1	8.4	20.31	4
High	Master Protein	O96019	Actin-like protein 6A OS=Homo sapiens OX=9606 GN=ACTL6A PE=1 SV=1	0	20.575	17	5	5	5	1	429	47.4	5.6	14.22	5
High	Master Protein	P19474	E3 ubiquitin-protein ligase TRIM21 OS=Homo sapiens OX=9606 GN=TRIM21 PE=1 SV=1	0	20.521	17	7	8	7	1	475	54.1	6.38	21.51	7
High	Master Protein	P17174	Aspartate aminotransferase, cytoplasmic OS=Homo sapiens OX=9606 GN=GOT1 PE=1 SV=3	0	20.326	15	4	5	4	1	413	46.2	7.01	11.85	4
High	Master Protein	Q9HCU5	Prolactin regulatory element-binding protein OS=Homo sapiens OX=9606 GN=PREB PE=1 SV=2	0	20.252	20	5	5	5	1	417	45.4	7.88	17.64	5
High	Master Protein	Q7Z7C8	Transcription initiation factor TFIID subunit 8 OS=Homo sapiens OX=9606 GN=TAF8 PE=1 SV=1	0	20.146	19	4	4	4	1	310	34.2	6.46	13.32	4
High	Master Protein	Q16543	Hsp90 co-chaperone Cdc37 OS=Homo sapiens OX=9606 GN=CDC37 PE=1 SV=1	0	20.117	16	5	6	5	1	378	44.4	5.25	14.64	5
High	Master Protein	Q9Y617	Phosphoserine aminotransferase OS=Homo sapiens OX=9606 GN=PSAT1 PE=1 SV=2	0	20.116	20	7	9	7	1	370	40.4	7.66	18.43	7
High	Master Protein	Q9NZT1	Calmodulin-like protein 5 OS=Homo sapiens OX=9606 GN=CALML5 PE=1 SV=2	0	20.095	26	3	4	3	1	146	15.9	4.44	11.05	3
High	Master Protein	Q9H9C1	Spermatogenesis-defective protein 39 homolog OS=Homo sapiens OX=9606 GN=VIPAS39 PE=1 SV=1	0	19.952	15	5	6	5	1	493	57	7.4	17.51	5
High	Master Protein	P61619	Protein transport protein Sec61 subunit alpha isoform 1 OS=Homo sapiens OX=9606 GN=SEC61A1 PE=1 SV=2	0	19.827	12	6	7	6	1	476	52.2	8.06	17.42	6
High	Master Protein	Q15323	Keratin, type I cuticular Ha1 OS=Homo sapiens OX=9606 GN=KRT31 PE=1 SV=3	0	19.732	15	6	7	5	1	416	47.2	4.88	14.64	6
High	Master Protein	Q9P287	BRCA2 and CDKN1A-interacting protein OS=Homo sapiens OX=9606 GN=BCCIP PE=1 SV=1	0	19.6	20	4	4	4	1	314	36	4.61	12.45	4
High	Master Protein	O00410	Importin-5 OS=Homo sapiens OX=9606 GN=IPO5 PE=1 SV=4	0	19.599	6	5	7	5	1	1097	123.6	4.94	15.45	5
High	Master Protein	P12532	Creatine kinase U-type, mitochondrial OS=Homo sapiens OX=9606 GN=CKMT1A PE=1 SV=1	0	19.586	14	5	5	5	1	417	47	8.34	10.36	5
High	Master Protein	P10321	HLA class I histocompatibility antigen, C alpha chain OS=Homo sapiens OX=9606 GN=HLA-C PE=1 SV=3	0	19.37	17	5	5	1	1	366	40.6	6.04	13.08	5
High	Master Protein	Q8TF71	Monocarboxylate transporter 10 OS=Homo sapiens OX=9606 GN=SLC16A10 PE=1 SV=1	0	19.176	11	4	5	4	1	515	55.5	7.69	20.04	4
High	Master Protein	O43615	Mitochondrial import inner membrane translocase subunit TIM44 OS=Homo sapiens OX=9606 GN=TIMM44 PE=1 SV=2	0	19.003	12	4	4	4	1	452	51.3	8.32	13.39	4
High	Master Protein	Q9UI12	V-type proton ATPase subunit H OS=Homo sapiens OX=9606 GN=ATP6V1H PE=1 SV=1	0	18.999	13	4	4	4	1	483	55.8	6.48	10.89	4
High	Master Protein	Q9BTY7	Protein HGH1 homolog OS=Homo sapiens OX=9606 GN=HGH1 PE=1 SV=1	0	18.778	26	6	6	6	1	390	42.1	4.81	18.11	6
High	Master Protein	P49189	4-trimethylaminobutyraldehyde dehydrogenase OS=Homo sapiens OX=9606 GN=ALDH9A1 PE=1 SV=3	0	18.475	13	5	5	5	1	494	53.8	5.87	14.39	5
High	Master Protein	Q15654	Thyroid receptor-interacting protein 6 OS=Homo sapiens OX=9606 GN=TRIP6 PE=1 SV=3	0	18.469	7	2	3	2	1	476	50.3	7.37	13.58	2
High	Master Protein	Q9NS86	LanC-like protein 2 OS=Homo sapiens OX=9606 GN=LANCL2 PE=1 SV=1	0	18.414	9	3	6	3	1	450	50.8	7.43	20.88	3
High	Master Protein	Q08554	Desmocollin-1 OS=Homo sapiens OX=9606 GN=DSC1 PE=1 SV=2	0	18.179	5	4	5	4	1	894	99.9	5.43	15.02	4
High	Master Protein	P31151	Protein S100-A7 OS=Homo sapiens OX=9606 GN=S100A7 PE=1 SV=4	0	18.161	43	4	7	4	1	101	11.5	6.77	15.64	4
High	Master Protein	Q14103	Heterogeneous nuclear ribonucleoprotein D0 OS=Homo sapiens OX=9606 GN=HNRNPD PE=1 SV=1	0	18.157	14	4	7	4	1	355	38.4	7.81	16.77	4
High	Master Protein	P11940	Polyadenylate-binding protein 1 OS=Homo sapiens OX=9606 GN=PABPC1 PE=1 SV=2	0	18.146	11	7	7	7	1	636	70.6	9.5	11.24	7
High	Master Protein	Q8NFH3	Nucleoporin Nup43 OS=Homo sapiens OX=9606 GN=NUP43 PE=1 SV=1	0	17.938	13	4	5	4	1	380	42.1	5.63	16.18	4
High	Master Protein	Q9H553	Alpha-1,3/1,6-mannosyltransferase ALG2 OS=Homo sapiens OX=9606 GN=ALG2 PE=1 SV=1	0	17.839	8	2	4	2	1	416	47.1	7.05	12.41	2
High	Master Protein	O76003	Glutaredoxin-3 OS=Homo sapiens OX=9606 GN=GLRX3 PE=1 SV=2	0	17.814	21	6	7	6	1	335	37.4	5.39	17.69	6
High	Master Protein	Q15233	Non-POU domain-containing octamer-binding protein OS=Homo sapiens OX=9606 GN=NONO PE=1 SV=4	0	17.704	9	3	4	2	1	471	54.2	8.95	14.45	3
High	Master Protein	P45954	Short/branched chain specific acyl-CoA dehydrogenase, mitochondrial OS=Homo sapiens OX=9606 GN=ACADSB PE=1 SV=1	0	17.522	16	5	5	5	1	432	47.5	6.99	12.49	5
High	Master Protein	O75874	Isocitrate dehydrogenase [NADP] cytoplasmic OS=Homo sapiens OX=9606 GN=IDH1 PE=1 SV=2	0	17.522	16	6	6	5	1	414	46.6	7.01	13.82	6
High	Master Protein	Q6NUK1	Calcium-binding mitochondrial carrier protein SCaMC-1 OS=Homo sapiens OX=9606 GN=SLC25A24 PE=1 SV=2	0	17.421	14	6	6	6	1	477	53.3	6.33	15.02	6
High	Master Protein	P20042	Eukaryotic translation initiation factor 2 subunit 2 OS=Homo sapiens OX=9606 GN=EIF2S2 PE=1 SV=2	0	17.227	14	4	4	4	1	333	38.4	5.8	13.21	4
High	Master Protein	Q9Y5X3	Sorting nexin-5 OS=Homo sapiens OX=9606 GN=SNX5 PE=1 SV=1	0	17.114	17	6	7	6	1	404	46.8	6.76	16.78	6
High	Master Protein	O75439	Mitochondrial-processing peptidase subunit beta OS=Homo sapiens OX=9606 GN=PMPCB PE=1 SV=2	0	17.109	13	5	5	5	1	489	54.3	6.83	14.39	5
High	Master Protein	P50502	Hsc70-interacting protein OS=Homo sapiens OX=9606 GN=ST13 PE=1 SV=2	0	17.026	15	5	7	5	1	369	41.3	5.27	16.85	5
High	Master Protein	Q9NP55	BPI fold-containing family A member 1 OS=Homo sapiens OX=9606 GN=BPIFA1 PE=1 SV=1	0	16.799	23	4	4	4	1	256	26.7	5.76	11.77	4
High	Master Protein	P10809	60 kDa heat shock protein, mitochondrial OS=Homo sapiens OX=9606 GN=HSPD1 PE=1 SV=2	0	16.589	11	5	5	5	1	573	61	5.87	12.98	5
High	Master Protein	P49903	Selenide, water dikinase 1 OS=Homo sapiens OX=9606 GN=SEPHS1 PE=1 SV=2	0	16.574	13	3	4	3	1	392	42.9	5.97	10.56	3
High	Master Protein	Q9ULA0	Aspartyl aminopeptidase OS=Homo sapiens OX=9606 GN=DNPEP PE=1 SV=1	0	16.559	13	5	5	5	1	475	52.4	7.42	13.97	5
High	Master Protein	P61158	Actin-related protein 3 OS=Homo sapiens OX=9606 GN=ACTR3 PE=1 SV=3	0	16.558	16	4	5	4	1	418	47.3	5.88	19.32	4
High	Master Protein	O76013	Keratin, type I cuticular Ha6 OS=Homo sapiens OX=9606 GN=KRT36 PE=1 SV=1	0	16.389	15	6	6	5	1	467	52.2	4.94	13.25	6
High	Master Protein	Q96GQ5	RUS family member 1 OS=Homo sapiens OX=9606 GN=RUSF1 PE=1 SV=2	0	16.354	8	2	3	2	1	468	51	6.93	13.1	2
High	Master Protein	Q9UKS6	Protein kinase C and casein kinase substrate in neurons protein 3 OS=Homo sapiens OX=9606 GN=PACSIN3 PE=1 SV=2	0	16.308	13	4	4	4	1	424	48.5	6.18	10.15	4
High	Master Protein	O75600	2-amino-3-ketobutyrate coenzyme A ligase, mitochondrial OS=Homo sapiens OX=9606 GN=GCAT PE=1 SV=1	0	16.286	11	3	5	3	1	419	45.3	8.05	14.54	3
High	Master Protein	Q00587	Cdc42 effector protein 1 OS=Homo sapiens OX=9606 GN=CDC42EP1 PE=1 SV=1	0	16.285	15	4	5	4	1	391	40.3	7.15	13.01	4
High	Master Protein	P01889	HLA class I histocompatibility antigen, B alpha chain OS=Homo sapiens OX=9606 GN=HLA-B PE=1 SV=3	0	16.2	14	4	4	1	1	362	40.4	5.85	10.51	4
High	Master Protein	P31350	Ribonucleoside-diphosphate reductase subunit M2 OS=Homo sapiens OX=9606 GN=RRM2 PE=1 SV=1	0	16.178	15	4	4	4	1	389	44.8	5.38	9.63	4
High	Master Protein	Q13547	Histone deacetylase 1 OS=Homo sapiens OX=9606 GN=HDAC1 PE=1 SV=1	0	16.097	10	3	4	3	1	482	55.1	5.48	9.76	3
High	Master Protein	Q15120	[Pyruvate dehydrogenase (acetyl-transferring)] kinase isozyme 3, mitochondrial OS=Homo sapiens OX=9606 GN=PDK3 PE=1 SV=1	0	16.092	17	5	5	5	1	406	46.9	8.37	15.15	5
High	Master Protein	Q08188	Protein-glutamine gamma-glutamyltransferase E OS=Homo sapiens OX=9606 GN=TGM3 PE=1 SV=4	0	15.981	9	4	4	4	1	693	76.6	5.86	12.14	4
High	Master Protein	Q9BRP4	Proteasomal ATPase-associated factor 1 OS=Homo sapiens OX=9606 GN=PAAF1 PE=1 SV=2	0	15.96	11	5	6	5	1	392	42.2	6.32	16.61	5
High	Master Protein	Q9Y305	Acyl-coenzyme A thioesterase 9, mitochondrial OS=Homo sapiens OX=9606 GN=ACOT9 PE=1 SV=2	0	15.931	17	7	8	7	1	439	49.9	8.6	13.06	7
High	Master Protein	P11166	Solute carrier family 2, facilitated glucose transporter member 1 OS=Homo sapiens OX=9606 GN=SLC2A1 PE=1 SV=2	0	15.926	11	5	8	5	1	492	54	8.72	28.5	5
High	Master Protein	Q86YP4	Transcriptional repressor p66-alpha OS=Homo sapiens OX=9606 GN=GATAD2A PE=1 SV=1	0	15.804	12	4	4	3	1	633	68	9.94	12.14	4
High	Master Protein	P08238	Heat shock protein HSP 90-beta OS=Homo sapiens OX=9606 GN=HSP90AB1 PE=1 SV=4	0	15.754	8	5	5	3	1	724	83.2	5.03	13.55	5
High	Master Protein	P07355	Annexin A2 OS=Homo sapiens OX=9606 GN=ANXA2 PE=1 SV=2	0	15.688	17	5	6	5	1	339	38.6	7.75	12.91	5
High	Master Protein	Q2TAY7	WD40 repeat-containing protein SMU1 OS=Homo sapiens OX=9606 GN=SMU1 PE=1 SV=2	0	15.676	7	3	5	3	1	513	57.5	7.18	12.86	3
High	Master Protein	Q8NEZ5	F-box only protein 22 OS=Homo sapiens OX=9606 GN=FBXO22 PE=1 SV=1	0	15.501	12	4	4	4	1	403	44.5	7.03	9.4	4
High	Master Protein	Q7L0Y3	tRNA methyltransferase 10 homolog C OS=Homo sapiens OX=9606 GN=TRMT10C PE=1 SV=2	0	15.472	15	5	6	5	1	403	47.3	9.36	15.66	5
High	Master Protein	P30520	Adenylosuccinate synthetase isozyme 2 OS=Homo sapiens OX=9606 GN=ADSS2 PE=1 SV=3	0	15.16	16	5	5	5	1	456	50.1	6.55	14.12	5
High	Master Protein	Q9NXR7	BRISC and BRCA1-A complex member 2 OS=Homo sapiens OX=9606 GN=BABAM2 PE=1 SV=2	0	14.973	14	4	5	4	1	383	43.5	5.81	18.03	4
High	Master Protein	P11182	Lipoamide acyltransferase component of branched-chain alpha-keto acid dehydrogenase complex, mitochondrial OS=Homo sapiens OX=9606 GN=DBT PE=1 SV=3	0	14.785	10	4	4	4	1	482	53.5	8.51	11.96	4
High	Master Protein	O43175	D-3-phosphoglycerate dehydrogenase OS=Homo sapiens OX=9606 GN=PHGDH PE=1 SV=4	0	14.737	10	5	6	5	1	533	56.6	6.71	14.4	5
High	Master Protein	Q9BQA1	Methylosome protein 50 OS=Homo sapiens OX=9606 GN=WDR77 PE=1 SV=1	0	14.624	20	3	4	3	1	342	36.7	5.17	16.8	3
High	Master Protein	Q02750	Dual specificity mitogen-activated protein kinase kinase 1 OS=Homo sapiens OX=9606 GN=MAP2K1 PE=1 SV=2	0	14.61	15	6	6	4	1	393	43.4	6.62	12.88	6
High	Master Protein	Q9P0J7	E3 ubiquitin-protein ligase KCMF1 OS=Homo sapiens OX=9606 GN=KCMF1 PE=1 SV=2	0	14.591	15	3	4	3	1	381	41.9	5.66	9.81	3
High	Master Protein	P49005	DNA polymerase delta subunit 2 OS=Homo sapiens OX=9606 GN=POLD2 PE=1 SV=1	0	14.41	13	4	4	4	1	469	51.3	5.58	11.62	4
High	Master Protein	P81605	Dermcidin OS=Homo sapiens OX=9606 GN=DCD PE=1 SV=2	0	14.372	35	4	5	4	1	110	11.3	6.54	14.98	4
High	Master Protein	O43684	Mitotic checkpoint protein BUB3 OS=Homo sapiens OX=9606 GN=BUB3 PE=1 SV=1	0	14.22	16	5	5	5	1	328	37.1	6.84	11.65	5
High	Master Protein	Q92552	28S ribosomal protein S27, mitochondrial OS=Homo sapiens OX=9606 GN=MRPS27 PE=1 SV=3	0	14.106	15	6	6	6	1	414	47.6	6.18	11.02	6
High	Master Protein	Q9BRP1	Programmed cell death protein 2-like OS=Homo sapiens OX=9606 GN=PDCD2L PE=1 SV=1	0	14.032	13	3	3	3	1	358	39.4	4.86	8.79	3
High	Master Protein	P62987	Ubiquitin-60S ribosomal protein L40 OS=Homo sapiens OX=9606 GN=UBA52 PE=1 SV=2	0	13.975	27	4	8	4	1	128	14.7	9.83	19.32	4
High	Master Protein	Q14974	Importin subunit beta-1 OS=Homo sapiens OX=9606 GN=KPNB1 PE=1 SV=2	0	13.862	7	5	6	5	1	876	97.1	4.78	14.45	5
High	Master Protein	P13489	Ribonuclease inhibitor OS=Homo sapiens OX=9606 GN=RNH1 PE=1 SV=2	0	13.768	11	4	4	4	1	461	49.9	4.82	12.2	4
High	Master Protein	P31944	Caspase-14 OS=Homo sapiens OX=9606 GN=CASP14 PE=1 SV=2	0	13.648	20	4	4	4	1	242	27.7	5.58	7.25	4
High	Master Protein	P85298	Rho GTPase-activating protein 8 OS=Homo sapiens OX=9606 GN=ARHGAP8 PE=1 SV=1	0	13.646	11	3	3	3	1	464	53.5	9.41	9.39	3
High	Master Protein	Q9Y570	Protein phosphatase methylesterase 1 OS=Homo sapiens OX=9606 GN=PPME1 PE=1 SV=3	0	13.631	13	4	4	4	1	386	42.3	5.97	11.81	4
High	Master Protein	Q01085	Nucleolysin TIAR OS=Homo sapiens OX=9606 GN=TIAL1 PE=1 SV=1	0	13.58	9	3	4	1	1	375	41.6	7.74	11.18	3
High	Master Protein	P35250	Replication factor C subunit 2 OS=Homo sapiens OX=9606 GN=RFC2 PE=1 SV=3	0	13.575	13	4	4	4	1	354	39.1	6.44	10.02	4
High	Master Protein	Q9UNS2	COP9 signalosome complex subunit 3 OS=Homo sapiens OX=9606 GN=COPS3 PE=1 SV=3	0	13.532	9	3	3	3	1	423	47.8	6.65	10.78	3
High	Master Protein	Q8N2K0	Lysophosphatidylserine lipase ABHD12 OS=Homo sapiens OX=9606 GN=ABHD12 PE=1 SV=2	0	13.479	10	4	5	4	1	398	45.1	8.65	12.91	4
High	Master Protein	P29508	Serpin B3 OS=Homo sapiens OX=9606 GN=SERPINB3 PE=1 SV=2	0	13.455	16	6	6	6	1	390	44.5	6.81	12.12	6
High	Master Protein	Q96I15	Selenocysteine lyase OS=Homo sapiens OX=9606 GN=SCLY PE=1 SV=4	0	13.346	13	4	4	4	1	445	48.1	7.12	10.3	4
High	Master Protein	Q5TDH0	Protein DDI1 homolog 2 OS=Homo sapiens OX=9606 GN=DDI2 PE=1 SV=1	0	13.321	19	4	4	4	1	399	44.5	5.05	7.28	4
High	Master Protein	P10412	Histone H1.4 OS=Homo sapiens OX=9606 GN=H1-4 PE=1 SV=2	0	13.101	18	3	4	3	1	219	21.9	11.03	11.43	3
High	Master Protein	P78406	mRNA export factor OS=Homo sapiens OX=9606 GN=RAE1 PE=1 SV=1	0	13.002	10	4	5	4	1	368	40.9	7.83	14.68	4
High	Master Protein	P52292	Importin subunit alpha-1 OS=Homo sapiens OX=9606 GN=KPNA2 PE=1 SV=1	0	12.907	8	3	3	3	1	529	57.8	5.4	10.65	3
High	Master Protein	P38159	RNA-binding motif protein, X chromosome OS=Homo sapiens OX=9606 GN=RBMX PE=1 SV=3	0	12.859	10	3	3	3	1	391	42.3	10.05	6.38	3
High	Master Protein	P00966	Argininosuccinate synthase OS=Homo sapiens OX=9606 GN=ASS1 PE=1 SV=2	0	12.788	10	5	5	5	1	412	46.5	8.02	10.89	5
High	Master Protein	Q5JVF3	PCI domain-containing protein 2 OS=Homo sapiens OX=9606 GN=PCID2 PE=1 SV=2	0	12.42	12	3	3	3	1	399	46	8.53	7.51	3
High	Master Protein	P49821	NADH dehydrogenase [ubiquinone] flavoprotein 1, mitochondrial OS=Homo sapiens OX=9606 GN=NDUFV1 PE=1 SV=4	0	12.419	11	5	5	5	1	464	50.8	8.21	12.33	5
High	Master Protein	Q9Y2Z4	Tyrosine--tRNA ligase, mitochondrial OS=Homo sapiens OX=9606 GN=YARS2 PE=1 SV=2	0	12.05	12	5	5	5	1	477	53.2	8.98	12.34	5
High	Master Protein	O00154	Cytosolic acyl coenzyme A thioester hydrolase OS=Homo sapiens OX=9606 GN=ACOT7 PE=1 SV=3	0	12.015	14	4	4	4	1	380	41.8	8.54	9.75	4
High	Master Protein	Q9BT78	COP9 signalosome complex subunit 4 OS=Homo sapiens OX=9606 GN=COPS4 PE=1 SV=1	0	11.998	10	3	3	3	1	406	46.2	5.83	10.67	3
High	Master Protein	Q92769	Histone deacetylase 2 OS=Homo sapiens OX=9606 GN=HDAC2 PE=1 SV=2	0	11.989	9	3	4	3	1	488	55.3	5.91	13.59	3
High	Master Protein	Q9UGI8	Testin OS=Homo sapiens OX=9606 GN=TES PE=1 SV=1	0	11.969	10	3	3	3	1	421	48	7.68	8.82	3
High	Master Protein	P49674	Casein kinase I isoform epsilon OS=Homo sapiens OX=9606 GN=CSNK1E PE=1 SV=1	0	11.965	14	4	4	3	1	416	47.3	9.66	10.95	4
High	Master Protein	P31483	Nucleolysin TIA-1 isoform p40 OS=Homo sapiens OX=9606 GN=TIA1 PE=1 SV=3	0	11.778	8	3	4	1	1	386	42.9	7.74	10.08	3
High	Master Protein	Q7L2H7	Eukaryotic translation initiation factor 3 subunit M OS=Homo sapiens OX=9606 GN=EIF3M PE=1 SV=1	0	11.756	9	2	2	2	1	374	42.5	5.63	8.3	2
High	Master Protein	P34897	Serine hydroxymethyltransferase, mitochondrial OS=Homo sapiens OX=9606 GN=SHMT2 PE=1 SV=3	0	11.754	11	5	5	5	1	504	56	8.53	9.09	5
High	Master Protein	O14733	Dual specificity mitogen-activated protein kinase kinase 7 OS=Homo sapiens OX=9606 GN=MAP2K7 PE=1 SV=2	0	11.746	13	4	4	4	1	419	47.5	9.16	8.44	4
High	Master Protein	Q7L3T8	Probable proline--tRNA ligase, mitochondrial OS=Homo sapiens OX=9606 GN=PARS2 PE=1 SV=1	0	11.647	9	4	4	4	1	475	53.2	8.1	6.55	4
High	Master Protein	P12273	Prolactin-inducible protein OS=Homo sapiens OX=9606 GN=PIP PE=1 SV=1	0	11.467	29	4	7	4	1	146	16.6	8.05	15.1	4
High	Master Protein	Q15118	[Pyruvate dehydrogenase (acetyl-transferring)] kinase isozyme 1, mitochondrial OS=Homo sapiens OX=9606 GN=PDK1 PE=1 SV=1	0	11.449	11	4	4	4	1	436	49.2	8.81	8.76	4
High	Master Protein	Q96BN8	Ubiquitin thioesterase otulin OS=Homo sapiens OX=9606 GN=OTULIN PE=1 SV=3	0	11.417	11	5	5	5	1	352	40.2	5.47	9.53	5
High	Master Protein	O15160	DNA-directed RNA polymerases I and III subunit RPAC1 OS=Homo sapiens OX=9606 GN=POLR1C PE=1 SV=1	0	11.364	15	4	4	4	1	346	39.2	5.5	11.81	4
High	Master Protein	P53990	IST1 homolog OS=Homo sapiens OX=9606 GN=IST1 PE=1 SV=1	0	11.271	12	4	4	4	1	364	39.7	5.35	9.1	4
High	Master Protein	Q86Y37	CDK2-associated and cullin domain-containing protein 1 OS=Homo sapiens OX=9606 GN=CACUL1 PE=1 SV=1	0	11.139	11	3	3	3	1	369	41	5.19	9.18	3
High	Master Protein	P78368	Casein kinase I isoform gamma-2 OS=Homo sapiens OX=9606 GN=CSNK1G2 PE=1 SV=1	0	11.078	13	5	5	1	1	415	47.4	9.06	11.72	5
High	Master Protein	Q9UNH7	Sorting nexin-6 OS=Homo sapiens OX=9606 GN=SNX6 PE=1 SV=1	0	10.935	11	5	5	5	1	406	46.6	6.16	5.07	5
High	Master Protein	P56545	C-terminal-binding protein 2 OS=Homo sapiens OX=9606 GN=CTBP2 PE=1 SV=1	0	10.929	9	4	4	4	1	445	48.9	6.95	10.21	4
High	Master Protein	Q8NHP8	Putative phospholipase B-like 2 OS=Homo sapiens OX=9606 GN=PLBD2 PE=1 SV=2	0	10.915	7	3	3	3	1	589	65.4	6.8	8.06	3
High	Master Protein	Q5D862	Filaggrin-2 OS=Homo sapiens OX=9606 GN=FLG2 PE=1 SV=1	0	10.839	1	2	2	2	1	2391	247.9	8.31	8.58	2
High	Master Protein	Q99541	Perilipin-2 OS=Homo sapiens OX=9606 GN=PLIN2 PE=1 SV=2	0	10.815	10	3	3	3	1	437	48	6.8	9.64	3
High	Master Protein	P49366	Deoxyhypusine synthase OS=Homo sapiens OX=9606 GN=DHPS PE=1 SV=1	0	10.775	8	2	3	2	1	369	40.9	5.36	10.06	2
High	Master Protein	Q96EP5	DAZ-associated protein 1 OS=Homo sapiens OX=9606 GN=DAZAP1 PE=1 SV=1	0	10.761	8	2	2	2	1	407	43.4	8.56	6.38	2
High	Master Protein	P13639	Elongation factor 2 OS=Homo sapiens OX=9606 GN=EEF2 PE=1 SV=4	0	10.743	5	3	3	3	1	858	95.3	6.83	8.66	3
High	Master Protein	P07900	Heat shock protein HSP 90-alpha OS=Homo sapiens OX=9606 GN=HSP90AA1 PE=1 SV=5	0	10.69	5	3	3	1	1	732	84.6	5.02	7.94	3
High	Master Protein	Q16342	Programmed cell death protein 2 OS=Homo sapiens OX=9606 GN=PDCD2 PE=1 SV=2	0	10.681	12	3	3	3	1	344	38.6	5.38	8.53	3
High	Master Protein	Q5JVS0	Intracellular hyaluronan-binding protein 4 OS=Homo sapiens OX=9606 GN=HABP4 PE=1 SV=1	0	10.68	8	2	3	2	1	413	45.8	7.46	9.17	2
High	Master Protein	P62805	Histone H4 OS=Homo sapiens OX=9606 GN=H4C1 PE=1 SV=2	0	10.628	41	4	8	4	1	103	11.4	11.36	15.09	4
High	Master Protein	O75718	Cartilage-associated protein OS=Homo sapiens OX=9606 GN=CRTAP PE=1 SV=1	0	10.506	11	5	6	5	1	401	46.5	5.73	9.38	5
High	Master Protein	Q99961	Endophilin-A2 OS=Homo sapiens OX=9606 GN=SH3GL1 PE=1 SV=1	0	10.472	13	5	5	5	1	368	41.5	5.43	8.65	5
High	Master Protein	P53602	Diphosphomevalonate decarboxylase OS=Homo sapiens OX=9606 GN=MVD PE=1 SV=1	0	10.434	12	3	3	3	1	400	43.4	7.23	8.58	3
High	Master Protein	P04899	Guanine nucleotide-binding protein G(i) subunit alpha-2 OS=Homo sapiens OX=9606 GN=GNAI2 PE=1 SV=3	0	10.433	9	2	2	2	1	355	40.4	5.54	7	2
High	Master Protein	Q8IUR7	Armadillo repeat-containing protein 8 OS=Homo sapiens OX=9606 GN=ARMC8 PE=1 SV=2	0	10.414	7	4	4	4	1	673	75.5	6.73	8.71	4
High	Master Protein	P61201	COP9 signalosome complex subunit 2 OS=Homo sapiens OX=9606 GN=COPS2 PE=1 SV=1	0	10.206	10	4	5	4	1	443	51.6	5.53	10.46	4
High	Master Protein	Q8NFW8	N-acylneuraminate cytidylyltransferase OS=Homo sapiens OX=9606 GN=CMAS PE=1 SV=2	0	10.114	6	2	2	2	1	434	48.3	7.93	7.75	2
High	Master Protein	P26196	Probable ATP-dependent RNA helicase DDX6 OS=Homo sapiens OX=9606 GN=DDX6 PE=1 SV=2	0	10.075	9	3	3	3	1	483	54.4	8.66	7.9	3
High	Master Protein	Q9NYL9	Tropomodulin-3 OS=Homo sapiens OX=9606 GN=TMOD3 PE=1 SV=1	0	10.064	9	2	2	2	1	352	39.6	5.19	5.66	2
High	Master Protein	Q13557	Calcium/calmodulin-dependent protein kinase type II subunit delta OS=Homo sapiens OX=9606 GN=CAMK2D PE=1 SV=3	0	10.038	8	3	3	3	1	499	56.3	7.25	7.54	3
High	Master Protein	Q15435	Protein phosphatase 1 regulatory subunit 7 OS=Homo sapiens OX=9606 GN=PPP1R7 PE=1 SV=1	0	9.946	15	4	4	4	1	360	41.5	4.91	7.79	4
High	Master Protein	Q6P9B6	MTOR-associated protein MEAK7 OS=Homo sapiens OX=9606 GN=MEAK7 PE=1 SV=2	0	9.812	7	2	2	2	1	456	51	6.24	8.04	2
High	Master Protein	P49642	DNA primase small subunit OS=Homo sapiens OX=9606 GN=PRIM1 PE=1 SV=1	0	9.786	9	3	3	3	1	420	49.9	8.21	8.16	3
High	Master Protein	Q13867	Bleomycin hydrolase OS=Homo sapiens OX=9606 GN=BLMH PE=1 SV=1	0	9.78	9	3	4	3	1	455	52.5	6.27	9.33	3
High	Master Protein	P37268	Squalene synthase OS=Homo sapiens OX=9606 GN=FDFT1 PE=1 SV=1	0	9.616	11	4	4	4	1	417	48.1	6.54	8.03	4
High	Master Protein	Q92597	Protein NDRG1 OS=Homo sapiens OX=9606 GN=NDRG1 PE=1 SV=1	0	9.569	8	2	2	2	1	394	42.8	5.82	6.74	2
High	Master Protein	Q7LGA3	Heparan sulfate 2-O-sulfotransferase 1 OS=Homo sapiens OX=9606 GN=HS2ST1 PE=1 SV=1	0	9.521	6	2	3	2	1	356	41.9	8.69	7.3	2
High	Master Protein	Q99808	Equilibrative nucleoside transporter 1 OS=Homo sapiens OX=9606 GN=SLC29A1 PE=1 SV=3	0	9.508	9	3	3	3	1	456	50.2	8.29	8.04	3
High	Master Protein	Q9UK99	F-box only protein 3 OS=Homo sapiens OX=9606 GN=FBXO3 PE=1 SV=3	0	9.337	8	3	3	3	1	471	54.5	5	7.91	3
High	Master Protein	P05089	Arginase-1 OS=Homo sapiens OX=9606 GN=ARG1 PE=1 SV=2	0	9.326	16	4	4	4	1	322	34.7	7.21	7.38	4
High	Master Protein	Q8IUF8	Ribosomal oxygenase 2 OS=Homo sapiens OX=9606 GN=RIOX2 PE=1 SV=1	0	9.223	9	2	2	2	1	465	52.8	6.7	7.22	2
High	Master Protein	Q8N1N4	Keratin, type II cytoskeletal 78 OS=Homo sapiens OX=9606 GN=KRT78 PE=1 SV=2	0	9.116	6	3	3	3	1	520	56.8	6.02	4.86	3
High	Master Protein	Q08752	Peptidyl-prolyl cis-trans isomerase D OS=Homo sapiens OX=9606 GN=PPID PE=1 SV=3	0	9.097	10	3	3	3	1	370	40.7	7.21	6.48	3
High	Master Protein	Q9Y371	Endophilin-B1 OS=Homo sapiens OX=9606 GN=SH3GLB1 PE=1 SV=1	0	9.065	9	3	3	3	1	365	40.8	6.04	4.71	3
High	Master Protein	O75794	Cell division cycle protein 123 homolog OS=Homo sapiens OX=9606 GN=CDC123 PE=1 SV=1	0	9.022	10	3	3	3	1	336	39.1	4.81	6.9	3
High	Master Protein	Q6KB66	Keratin, type II cytoskeletal 80 OS=Homo sapiens OX=9606 GN=KRT80 PE=1 SV=2	0	8.952	8	3	3	2	1	452	50.5	5.67	7.54	3
High	Master Protein	Q15904	V-type proton ATPase subunit S1 OS=Homo sapiens OX=9606 GN=ATP6AP1 PE=1 SV=2	0	8.911	9	5	14	5	1	470	52	6.14	29.71	5
High	Master Protein	Q9H0C8	Integrin-linked kinase-associated serine/threonine phosphatase 2C OS=Homo sapiens OX=9606 GN=ILKAP PE=1 SV=1	0	8.891	8	3	3	3	1	392	42.9	7.09	7	3
High	Master Protein	Q5QNW6	Histone H2B type 2-F OS=Homo sapiens OX=9606 GN=H2BC18 PE=1 SV=3	0	8.876	26	3	5	3	1	126	13.9	10.32	13.98	3
High	Master Protein	Q14344	Guanine nucleotide-binding protein subunit alpha-13 OS=Homo sapiens OX=9606 GN=GNA13 PE=1 SV=2	0	8.833	7	2	3	2	1	377	44	8	7.53	2
High	Master Protein	P04439	HLA class I histocompatibility antigen, A alpha chain OS=Homo sapiens OX=9606 GN=HLA-A PE=1 SV=2	0	8.833	12	4	4	2	1	365	40.8	6	9.15	4
High	Master Protein	Q4G0N4	NAD kinase 2, mitochondrial OS=Homo sapiens OX=9606 GN=NADK2 PE=1 SV=2	0	8.651	8	3	3	3	1	442	49.4	8.18	8.43	3
High	Master Protein	Q86U42	Polyadenylate-binding protein 2 OS=Homo sapiens OX=9606 GN=PABPN1 PE=1 SV=3	0	8.544	9	2	2	2	1	306	32.7	5.06	6.68	2
High	Master Protein	Q9NZL4	Hsp70-binding protein 1 OS=Homo sapiens OX=9606 GN=HSPBP1 PE=1 SV=2	0	8.39	9	3	3	3	1	359	39.3	5.21	7.78	3
High	Master Protein	P08397	Porphobilinogen deaminase OS=Homo sapiens OX=9606 GN=HMBS PE=1 SV=2	0	8.338	10	3	3	3	1	361	39.3	7.18	6.27	3
High	Master Protein	P01876	Immunoglobulin heavy constant alpha 1 OS=Homo sapiens OX=9606 GN=IGHA1 PE=1 SV=2	0	8.302	8	2	2	2	1	353	37.6	6.51	6.23	2
High	Master Protein	P61160	Actin-related protein 2 OS=Homo sapiens OX=9606 GN=ACTR2 PE=1 SV=1	0	8.271	9	3	3	3	1	394	44.7	6.74	5.39	3
High	Master Protein	Q9HAS0	Protein Njmu-R1 OS=Homo sapiens OX=9606 GN=C17orf75 PE=1 SV=2	0	8.227	9	3	3	3	1	396	44.6	5.03	7.51	3
High	Master Protein	P27824	Calnexin OS=Homo sapiens OX=9606 GN=CANX PE=1 SV=2	0	8.212	4	2	2	2	1	592	67.5	4.6	5.32	2
High	Master Protein	Q9NXW2	DnaJ homolog subfamily B member 12 OS=Homo sapiens OX=9606 GN=DNAJB12 PE=1 SV=5	0	8.209	6	2	2	2	1	375	41.8	8.69	3.8	2
High	Master Protein	P61978	Heterogeneous nuclear ribonucleoprotein K OS=Homo sapiens OX=9606 GN=HNRNPK PE=1 SV=1	0	8.202	9	2	2	2	1	463	50.9	5.54	6.14	2
High	Master Protein	Q5TAT6	Collagen alpha-1(XIII) chain OS=Homo sapiens OX=9606 GN=COL13A1 PE=1 SV=1	0	8.189	6	2	2	2	1	717	69.9	9.17	6.79	2
High	Master Protein	P49006	MARCKS-related protein OS=Homo sapiens OX=9606 GN=MARCKSL1 PE=1 SV=2	0	8.165	11	2	2	2	1	195	19.5	4.67	6.03	2
High	Master Protein	Q9NXG2	THUMP domain-containing protein 1 OS=Homo sapiens OX=9606 GN=THUMPD1 PE=1 SV=2	0	8.114	8	2	2	2	1	353	39.3	7.88	4.86	2
High	Master Protein	Q99986	Serine/threonine-protein kinase VRK1 OS=Homo sapiens OX=9606 GN=VRK1 PE=1 SV=1	0	7.997	9	3	3	3	1	396	45.4	8.91	5.38	3
High	Master Protein	Q9UBB5	Methyl-CpG-binding domain protein 2 OS=Homo sapiens OX=9606 GN=MBD2 PE=1 SV=1	0	7.988	7	2	2	2	1	411	43.2	10.04	5.74	2
High	Master Protein	P49841	Glycogen synthase kinase-3 beta OS=Homo sapiens OX=9606 GN=GSK3B PE=1 SV=2	0	7.962	8	2	2	2	1	420	46.7	8.78	6.24	2
High	Master Protein	Q96MG8	Protein-L-isoaspartate O-methyltransferase domain-containing protein 1 OS=Homo sapiens OX=9606 GN=PCMTD1 PE=1 SV=2	0	7.846	11	4	4	4	1	357	40.7	5.66	5.52	4
High	Master Protein	P98172	Ephrin-B1 OS=Homo sapiens OX=9606 GN=EFNB1 PE=1 SV=1	0	7.74	9	2	2	2	1	346	38	8.94	6.48	2
High	Master Protein	Q5TFE4	5'-nucleotidase domain-containing protein 1 OS=Homo sapiens OX=9606 GN=NT5DC1 PE=1 SV=1	0	7.707	8	2	2	2	1	455	51.8	6.35	5.8	2
High	Master Protein	Q9NS73	MAP3K12-binding inhibitory protein 1 OS=Homo sapiens OX=9606 GN=MBIP PE=1 SV=2	0	7.655	6	2	3	2	1	344	39.3	7.24	7.54	2
High	Master Protein	P50148	Guanine nucleotide-binding protein G(q) subunit alpha OS=Homo sapiens OX=9606 GN=GNAQ PE=1 SV=4	0	7.544	7	2	2	2	1	359	42.1	5.68	5.23	2
High	Master Protein	Q63ZY3	KN motif and ankyrin repeat domain-containing protein 2 OS=Homo sapiens OX=9606 GN=KANK2 PE=1 SV=1	0	7.529	4	3	3	3	1	851	91.1	5.63	5.35	3
High	Master Protein	P48730	Casein kinase I isoform delta OS=Homo sapiens OX=9606 GN=CSNK1D PE=1 SV=2	0	7.522	7	2	2	1	1	415	47.3	9.74	5.93	2
High	Master Protein	Q92785	Zinc finger protein ubi-d4 OS=Homo sapiens OX=9606 GN=DPF2 PE=1 SV=2	0	7.465	7	2	2	2	1	391	44.1	6.33	6.35	2
High	Master Protein	Q9NVA2	Septin-11 OS=Homo sapiens OX=9606 GN=SEPTIN11 PE=1 SV=3	0	7.454	11	3	3	3	1	429	49.4	6.81	6.1	3
High	Master Protein	P07814	Bifunctional glutamate/proline--tRNA ligase OS=Homo sapiens OX=9606 GN=EPRS1 PE=1 SV=5	0	7.439	2	3	3	3	1	1512	170.5	7.33	5.11	3
High	Master Protein	P53367	Arfaptin-1 OS=Homo sapiens OX=9606 GN=ARFIP1 PE=1 SV=2	0	7.32	6	2	2	2	1	373	41.7	6.7	5.61	2
High	Master Protein	P30533	Alpha-2-macroglobulin receptor-associated protein OS=Homo sapiens OX=9606 GN=LRPAP1 PE=1 SV=1	0	7.166	6	2	3	2	1	357	41.4	8.78	5.52	2
High	Master Protein	O43502	DNA repair protein RAD51 homolog 3 OS=Homo sapiens OX=9606 GN=RAD51C PE=1 SV=1	0	7.156	9	2	2	2	1	376	42.2	6.74	5.85	2
High	Master Protein	Q8WVX9	Fatty acyl-CoA reductase 1 OS=Homo sapiens OX=9606 GN=FAR1 PE=1 SV=1	0	7.144	5	2	2	2	1	515	59.3	9.17	6.08	2
High	Master Protein	Q9NZ32	Actin-related protein 10 OS=Homo sapiens OX=9606 GN=ACTR10 PE=1 SV=1	0	7.056	8	2	2	2	1	417	46.3	7.37	3.8	2
High	Master Protein	P84090	Enhancer of rudimentary homolog OS=Homo sapiens OX=9606 GN=ERH PE=1 SV=1	0	6.98	16	2	2	2	1	104	12.3	5.92	3.54	2
High	Master Protein	Q9UBE0	SUMO-activating enzyme subunit 1 OS=Homo sapiens OX=9606 GN=SAE1 PE=1 SV=1	0	6.949	9	2	2	2	1	346	38.4	5.3	2.97	2
High	Master Protein	Q9P2W9	Syntaxin-18 OS=Homo sapiens OX=9606 GN=STX18 PE=1 SV=1	0	6.927	8	2	2	2	1	335	38.7	5.49	4.9	2
High	Master Protein	Q70UQ0	Inhibitor of nuclear factor kappa-B kinase-interacting protein OS=Homo sapiens OX=9606 GN=IKBIP PE=1 SV=1	0	6.75	6	2	2	2	1	350	39.3	9.17	6.3	2
High	Master Protein	Q86VP6	Cullin-associated NEDD8-dissociated protein 1 OS=Homo sapiens OX=9606 GN=CAND1 PE=1 SV=2	0	6.721	2	2	2	2	1	1230	136.3	5.78	6.43	2
High	Master Protein	Q15517	Corneodesmosin OS=Homo sapiens OX=9606 GN=CDSN PE=1 SV=3	0	6.672	8	2	2	2	1	529	51.5	8.35	5.96	2
High	Master Protein	Q03426	Mevalonate kinase OS=Homo sapiens OX=9606 GN=MVK PE=1 SV=1	0	6.659	6	2	2	2	1	396	42.4	6.46	5.8	2
High	Master Protein	Q7L5N7	Lysophosphatidylcholine acyltransferase 2 OS=Homo sapiens OX=9606 GN=LPCAT2 PE=1 SV=1	0	6.65	5	3	3	3	1	544	60.2	6.55	6.2	3
High	Master Protein	P62495	Eukaryotic peptide chain release factor subunit 1 OS=Homo sapiens OX=9606 GN=ETF1 PE=1 SV=3	0	6.609	5	2	2	2	1	437	49	5.71	5.2	2
High	Master Protein	P53365	Arfaptin-2 OS=Homo sapiens OX=9606 GN=ARFIP2 PE=1 SV=1	0	6.579	7	2	2	2	1	341	37.8	6.04	5.13	2
High	Master Protein	P48637	Glutathione synthetase OS=Homo sapiens OX=9606 GN=GSS PE=1 SV=1	0	6.542	6	3	3	3	1	474	52.4	5.92	8.04	3
High	Master Protein	P30740	Leukocyte elastase inhibitor OS=Homo sapiens OX=9606 GN=SERPINB1 PE=1 SV=1	0	6.509	6	2	2	1	1	379	42.7	6.28	2.83	2
High	Master Protein	Q14498	RNA-binding protein 39 OS=Homo sapiens OX=9606 GN=RBM39 PE=1 SV=2	0	6.501	5	2	2	2	1	530	59.3	10.1	3.47	2
High	Master Protein	Q15070	Mitochondrial inner membrane protein OXA1L OS=Homo sapiens OX=9606 GN=OXA1L PE=1 SV=3	0	6.492	6	3	3	3	1	435	48.5	9.45	4.89	3
High	Master Protein	Q96CS3	FAS-associated factor 2 OS=Homo sapiens OX=9606 GN=FAF2 PE=1 SV=2	0	6.479	7	3	3	3	1	445	52.6	5.62	2.64	3
High	Master Protein	P12694	2-oxoisovalerate dehydrogenase subunit alpha, mitochondrial OS=Homo sapiens OX=9606 GN=BCKDHA PE=1 SV=2	0	6.456	5	2	2	2	1	445	50.4	8.27	5.42	2
High	Master Protein	Q96I25	Splicing factor 45 OS=Homo sapiens OX=9606 GN=RBM17 PE=1 SV=1	0	6.402	7	2	2	2	1	401	44.9	5.97	4.16	2
High	Master Protein	Q9Y5U2	Protein TSSC4 OS=Homo sapiens OX=9606 GN=TSSC4 PE=1 SV=3	0	6.324	6	2	2	2	1	329	34.3	5.19	5.94	2
High	Master Protein	Q9P035	Very-long-chain (3R)-3-hydroxyacyl-CoA dehydratase 3 OS=Homo sapiens OX=9606 GN=HACD3 PE=1 SV=2	0	6.323	7	2	2	2	1	362	43.1	8.94	6.49	2
High	Master Protein	Q96PU8	Protein quaking OS=Homo sapiens OX=9606 GN=QKI PE=1 SV=1	0	6.229	7	2	2	2	1	341	37.6	8.56	5.64	2
High	Master Protein	P07339	Cathepsin D OS=Homo sapiens OX=9606 GN=CTSD PE=1 SV=1	0	6.189	7	3	3	3	1	412	44.5	6.54	5.82	3
High	Master Protein	P14923	Junction plakoglobin OS=Homo sapiens OX=9606 GN=JUP PE=1 SV=3	0	6.187	3	2	2	2	1	745	81.7	6.14	4.36	2
High	Master Protein	Q06830	Peroxiredoxin-1 OS=Homo sapiens OX=9606 GN=PRDX1 PE=1 SV=1	0	6.103	11	2	2	2	1	199	22.1	8.13	4.63	2
High	Master Protein	Q969Q6	Serine/threonine-protein phosphatase 2A regulatory subunit B'' subunit gamma OS=Homo sapiens OX=9606 GN=PPP2R3C PE=1 SV=1	0	6.055	6	2	2	2	1	453	53.3	5.19	5.51	2
High	Master Protein	P39023	60S ribosomal protein L3 OS=Homo sapiens OX=9606 GN=RPL3 PE=1 SV=2	0	5.95	8	2	2	2	1	403	46.1	10.18	4.06	2
High	Master Protein	Q9BV20	Methylthioribose-1-phosphate isomerase OS=Homo sapiens OX=9606 GN=MRI1 PE=1 SV=1	0	5.942	6	2	2	2	1	369	39.1	6.3	2.93	2
High	Master Protein	Q15758	Neutral amino acid transporter B(0) OS=Homo sapiens OX=9606 GN=SLC1A5 PE=1 SV=2	0	5.832	4	2	2	2	1	541	56.6	5.48	5.21	2
High	Master Protein	Q9H0S4	Probable ATP-dependent RNA helicase DDX47 OS=Homo sapiens OX=9606 GN=DDX47 PE=1 SV=1	0	5.802	5	2	2	2	1	455	50.6	9.1	5.24	2
High	Master Protein	P36507	Dual specificity mitogen-activated protein kinase kinase 2 OS=Homo sapiens OX=9606 GN=MAP2K2 PE=1 SV=1	0	5.8	7	3	3	1	1	400	44.4	6.55	4.86	3
High	Master Protein	O94776	Metastasis-associated protein MTA2 OS=Homo sapiens OX=9606 GN=MTA2 PE=1 SV=1	0	5.766	4	2	2	1	1	668	75	9.66	5.84	2
High	Master Protein	Q08722	Leukocyte surface antigen CD47 OS=Homo sapiens OX=9606 GN=CD47 PE=1 SV=1	0	5.693	9	3	3	3	1	323	35.2	7.21	6.51	3
High	Master Protein	Q9Y678	Coatomer subunit gamma-1 OS=Homo sapiens OX=9606 GN=COPG1 PE=1 SV=1	0	5.569	3	2	2	2	1	874	97.7	5.47	0	2
High	Master Protein	P13796	Plastin-2 OS=Homo sapiens OX=9606 GN=LCP1 PE=1 SV=6	0	5.556	4	2	2	2	1	627	70.2	5.43	2.49	2
High	Master Protein	P78356	Phosphatidylinositol 5-phosphate 4-kinase type-2 beta OS=Homo sapiens OX=9606 GN=PIP4K2B PE=1 SV=1	0	5.555	6	2	2	1	1	416	47.3	7.33	4.27	2
High	Master Protein	Q9H4I3	TraB domain-containing protein OS=Homo sapiens OX=9606 GN=TRABD PE=1 SV=1	0	5.3	6	2	2	2	1	376	42.3	8	5.12	2
High	Master Protein	P63096	Guanine nucleotide-binding protein G(i) subunit alpha-1 OS=Homo sapiens OX=9606 GN=GNAI1 PE=1 SV=2	0	5.284	9	2	2	2	1	354	40.3	5.97	3.05	2
High	Master Protein	Q6IBS0	Twinfilin-2 OS=Homo sapiens OX=9606 GN=TWF2 PE=1 SV=2	0	5.226	9	2	2	2	1	349	39.5	6.84	4.92	2
High	Master Protein	P23246	Splicing factor, proline- and glutamine-rich OS=Homo sapiens OX=9606 GN=SFPQ PE=1 SV=2	0	5.177	3	2	2	1	1	707	76.1	9.44	6.49	2
High	Master Protein	O43681	ATPase GET3 OS=Homo sapiens OX=9606 GN=GET3 PE=1 SV=2	0	5.166	8	3	3	3	1	348	38.8	4.91	2.46	3
High	Master Protein	P22570	NADPH:adrenodoxin oxidoreductase, mitochondrial OS=Homo sapiens OX=9606 GN=FDXR PE=1 SV=3	0	5.127	7	2	2	2	1	491	53.8	8.44	2.46	2
High	Master Protein	P61626	Lysozyme C OS=Homo sapiens OX=9606 GN=LYZ PE=1 SV=1	0	5.077	12	2	3	2	1	148	16.5	9.16	6.9	2
High	Master Protein	Q969T9	WW domain-binding protein 2 OS=Homo sapiens OX=9606 GN=WBP2 PE=1 SV=1	0	5.006	10	3	3	3	1	261	28.1	5.91	4.88	3
High	Master Protein	Q9Y5P6	Mannose-1-phosphate guanyltransferase beta OS=Homo sapiens OX=9606 GN=GMPPB PE=1 SV=2	0	5.005	9	3	3	3	1	360	39.8	6.61	6.37	3
High	Master Protein	P49368	T-complex protein 1 subunit gamma OS=Homo sapiens OX=9606 GN=CCT3 PE=1 SV=4	0	4.987	4	2	2	2	1	545	60.5	6.49	5.09	2
High	Master Protein	Q9Y697	Cysteine desulfurase, mitochondrial OS=Homo sapiens OX=9606 GN=NFS1 PE=1 SV=3	0	4.948	4	2	2	2	1	457	50.2	8.31	5.36	2
High	Master Protein	P30837	Aldehyde dehydrogenase X, mitochondrial OS=Homo sapiens OX=9606 GN=ALDH1B1 PE=1 SV=3	0	4.929	6	2	2	2	1	517	57.2	6.8	4.47	2
High	Master Protein	P35610	Sterol O-acyltransferase 1 OS=Homo sapiens OX=9606 GN=SOAT1 PE=1 SV=3	0	4.82	5	2	2	2	1	550	64.7	8.94	5.57	2
High	Master Protein	Q96J01	THO complex subunit 3 OS=Homo sapiens OX=9606 GN=THOC3 PE=1 SV=1	0	4.815	5	2	2	2	1	351	38.7	6.09	4.26	2
High	Master Protein	P40227	T-complex protein 1 subunit zeta OS=Homo sapiens OX=9606 GN=CCT6A PE=1 SV=3	0	4.698	4	2	2	2	1	531	58	6.68	1.73	2
High	Master Protein	Q9BY41	Histone deacetylase 8 OS=Homo sapiens OX=9606 GN=HDAC8 PE=1 SV=2	0	4.676	7	2	2	2	1	377	41.7	5.63	2.01	2
High	Master Protein	Q01105	Protein SET OS=Homo sapiens OX=9606 GN=SET PE=1 SV=3	0	4.567	11	2	2	2	1	290	33.5	4.32	4.8	2
High	Master Protein	Q9Y282	Endoplasmic reticulum-Golgi intermediate compartment protein 3 OS=Homo sapiens OX=9606 GN=ERGIC3 PE=1 SV=1	0	4.425	6	2	2	2	1	383	43.2	6.06	3.59	2
High	Master Protein	P22102	Trifunctional purine biosynthetic protein adenosine-3 OS=Homo sapiens OX=9606 GN=GART PE=1 SV=1	0	4.402	2	2	2	2	1	1010	107.7	6.7	2.26	2
High	Master Protein	P35659	Protein DEK OS=Homo sapiens OX=9606 GN=DEK PE=1 SV=1	0	4.385	6	2	2	2	1	375	42.6	8.56	4.01	2
High	Master Protein	Q96P63	Serpin B12 OS=Homo sapiens OX=9606 GN=SERPINB12 PE=1 SV=1	0	4.322	6	2	3	2	1	405	46.2	5.53	4.15	2
High	Master Protein	P48426	Phosphatidylinositol 5-phosphate 4-kinase type-2 alpha OS=Homo sapiens OX=9606 GN=PIP4K2A PE=1 SV=2	0	4.228	6	2	2	1	1	406	46.2	6.99	1.7	2
High	Master Protein	P50453	Serpin B9 OS=Homo sapiens OX=9606 GN=SERPINB9 PE=1 SV=1	0	4.139	5	2	2	1	1	376	42.4	5.86	2.19	2
High	Master Protein	Q16629	Serine/arginine-rich splicing factor 7 OS=Homo sapiens OX=9606 GN=SRSF7 PE=1 SV=1	0	4.05	10	2	3	2	1	238	27.4	11.82	1.85	2
High	Master Protein	Q9NVG8	TBC1 domain family member 13 OS=Homo sapiens OX=9606 GN=TBC1D13 PE=1 SV=3	0	3.915	4	2	2	2	1	400	46.5	5.24	4.02	2
High	Master Protein	O00442	RNA 3'-terminal phosphate cyclase OS=Homo sapiens OX=9606 GN=RTCA PE=1 SV=1	0.001	3.879	7	2	2	2	1	366	39.3	7.85	4.81	2
High	Master Protein	P43034	Platelet-activating factor acetylhydrolase IB subunit alpha OS=Homo sapiens OX=9606 GN=PAFAH1B1 PE=1 SV=2	0.001	3.692	5	2	4	2	1	410	46.6	7.37	6.12	2
High	Master Protein	Q96DR8	Mucin-like protein 1 OS=Homo sapiens OX=9606 GN=MUCL1 PE=1 SV=1	0.001	3.478	19	2	2	2	1	90	9	4.64	4.46	2
High	Master Protein	Q04760	Lactoylglutathione lyase OS=Homo sapiens OX=9606 GN=GLO1 PE=1 SV=4	0.001	3.43	14	4	4	4	1	184	20.8	5.31	4.32	4
High	Master Protein	P09972	Fructose-bisphosphate aldolase C OS=Homo sapiens OX=9606 GN=ALDOC PE=1 SV=2	0.001	3.334	8	3	3	2	1	364	39.4	6.87	4.02	3
High	Master Protein	Q9UN37	Vacuolar protein sorting-associated protein 4A OS=Homo sapiens OX=9606 GN=VPS4A PE=1 SV=1	0.001	3.251	5	2	2	2	1	437	48.9	7.8	4.14	2
High	Master Protein	P54577	Tyrosine--tRNA ligase, cytoplasmic OS=Homo sapiens OX=9606 GN=YARS1 PE=1 SV=4	0.001	3.238	4	2	2	2	1	528	59.1	7.05	3.9	2
High	Master Protein	Q8IW75	Serpin A12 OS=Homo sapiens OX=9606 GN=SERPINA12 PE=1 SV=1	0.001	3.227	4	2	2	2	1	414	47.1	9.29	4	2
High	Master Protein	Q9BVG9	Phosphatidylserine synthase 2 OS=Homo sapiens OX=9606 GN=PTDSS2 PE=1 SV=1	0.001	2.942	4	2	2	2	1	487	56.2	6.25	0	2
High	Master Protein	O15372	Eukaryotic translation initiation factor 3 subunit H OS=Homo sapiens OX=9606 GN=EIF3H PE=1 SV=1	0.001	2.394	6	2	2	2	1	352	39.9	6.54	1.89	2
High	Master Protein	Q9P0W8	Spermatogenesis-associated protein 7 OS=Homo sapiens OX=9606 GN=SPATA7 PE=1 SV=3	0.001	1.542	2	2	2	2	1	599	67.7	6.29	0	2

## Sheet: b.  Interacting proteins-75 kDa
Protein FDR Confidence: Combined	Master	Accession	Description	Exp. q-value: Combined	Sum PEP Score	Coverage [%]	# Peptides	# PSMs	# Unique Peptides	# Protein Groups	# AAs	MW [kDa]	calc. pI	Score Sequest HT: Sequest HT	# Peptides (by Search Engine): Sequest HT
High	Master Protein	Q8IXS6-2	Isoform 2 of Paralemmin-2 OS=Homo sapiens OX=9606 GN=PALM2	0	1338.74	96	86	1584	86	1	411	45.4	5.08	6636.92	86
High	Master Protein	O60568	Multifunctional procollagen lysine hydroxylase and glycosyltransferase LH3 OS=Homo sapiens OX=9606 GN=PLOD3 PE=1 SV=1	0	798.874	70	67	723	67	1	738	84.7	6.05	2683.09	67
High	Master Protein	P0DMV9	Heat shock 70 kDa protein 1B OS=Homo sapiens OX=9606 GN=HSPA1B PE=1 SV=1	0	797.937	69	59	613	49	1	641	70	5.66	2306.64	59
High	Master Protein	Q9NPI6	mRNA-decapping enzyme 1A OS=Homo sapiens OX=9606 GN=DCP1A PE=1 SV=3	0	674.487	75	42	355	42	1	582	63.2	6.25	1665.58	42
High	Master Protein	P11142	Heat shock cognate 71 kDa protein OS=Homo sapiens OX=9606 GN=HSPA8 PE=1 SV=1	0	631.348	66	50	437	34	1	646	70.9	5.52	1572.68	50
High	Master Protein	P38646	Stress-70 protein, mitochondrial OS=Homo sapiens OX=9606 GN=HSPA9 PE=1 SV=2	0	573.6	59	54	335	53	1	679	73.6	6.16	1220.48	54
High	Master Protein	Q8NBJ5	Procollagen galactosyltransferase 1 OS=Homo sapiens OX=9606 GN=COLGALT1 PE=1 SV=1	0	511.992	57	50	503	50	1	622	71.6	7.31	1616.68	50
High	Master Protein	P11021	Endoplasmic reticulum chaperone BiP OS=Homo sapiens OX=9606 GN=HSPA5 PE=1 SV=2	0	488.852	60	53	321	51	1	654	72.3	5.16	1066.08	53
High	Master Protein	Q02809	Procollagen-lysine,2-oxoglutarate 5-dioxygenase 1 OS=Homo sapiens OX=9606 GN=PLOD1 PE=1 SV=2	0	406.017	60	45	162	45	1	727	83.5	6.95	586.13	45
High	Master Protein	Q13330	Metastasis-associated protein MTA1 OS=Homo sapiens OX=9606 GN=MTA1 PE=1 SV=2	0	330.698	53	38	118	35	1	715	80.7	9.26	421.59	38
High	Master Protein	P04264	Keratin, type II cytoskeletal 1 OS=Homo sapiens OX=9606 GN=KRT1 PE=1 SV=6	0	308.946	50	39	146	34	1	644	66	8.12	499.99	39
High	Master Protein	P13645	Keratin, type I cytoskeletal 10 OS=Homo sapiens OX=9606 GN=KRT10 PE=1 SV=6	0	283.435	45	35	92	31	1	584	58.8	5.21	345.96	35
High	Master Protein	Q14974	Importin subunit beta-1 OS=Homo sapiens OX=9606 GN=KPNB1 PE=1 SV=2	0	279.325	39	33	91	33	1	876	97.1	4.78	298.49	33
High	Master Protein	Q8IZD4	mRNA-decapping enzyme 1B OS=Homo sapiens OX=9606 GN=DCP1B PE=1 SV=2	0	278.33	53	27	55	27	1	617	67.7	8.56	296.47	27
High	Master Protein	P35908	Keratin, type II cytoskeletal 2 epidermal OS=Homo sapiens OX=9606 GN=KRT2 PE=1 SV=2	0	270.889	69	40	77	28	1	639	65.4	8	281.47	40
High	Master Protein	O94776	Metastasis-associated protein MTA2 OS=Homo sapiens OX=9606 GN=MTA2 PE=1 SV=1	0	264.079	54	37	86	34	1	668	75	9.66	308.12	37
High	Master Protein	Q8WXI9	Transcriptional repressor p66-beta OS=Homo sapiens OX=9606 GN=GATAD2B PE=1 SV=1	0	246.957	50	22	69	20	1	593	65.2	9.7	283.99	22
High	Master Protein	P35527	Keratin, type I cytoskeletal 9 OS=Homo sapiens OX=9606 GN=KRT9 PE=1 SV=3	0	222.28	54	28	63	28	1	623	62	5.24	241.45	28
High	Master Protein	Q16891	MICOS complex subunit MIC60 OS=Homo sapiens OX=9606 GN=IMMT PE=1 SV=1	0	220.75	45	26	43	26	1	758	83.6	6.48	182.17	26
High	Master Protein	Q9NYF8	Bcl-2-associated transcription factor 1 OS=Homo sapiens OX=9606 GN=BCLAF1 PE=1 SV=2	0	215.431	21	27	94	26	1	920	106.1	9.98	290.35	27
High	Master Protein	Q12955	Ankyrin-3 OS=Homo sapiens OX=9606 GN=ANK3 PE=1 SV=3	0	201.516	7	31	58	30	1	4377	480.1	6.49	210.43	31
High	Master Protein	Q9H267	Vacuolar protein sorting-associated protein 33B OS=Homo sapiens OX=9606 GN=VPS33B PE=1 SV=2	0	189.845	38	27	51	27	1	617	70.5	6.71	187.12	27
High	Master Protein	P52272	Heterogeneous nuclear ribonucleoprotein M OS=Homo sapiens OX=9606 GN=HNRNPM PE=1 SV=3	0	182.629	43	24	57	24	1	730	77.5	8.7	203.09	24
High	Master Protein	Q92945	Far upstream element-binding protein 2 OS=Homo sapiens OX=9606 GN=KHSRP PE=1 SV=4	0	178.039	48	22	44	20	1	711	73.1	7.3	166.19	22
High	Master Protein	P07900	Heat shock protein HSP 90-alpha OS=Homo sapiens OX=9606 GN=HSP90AA1 PE=1 SV=5	0	169.653	35	30	62	16	1	732	84.6	5.02	200.66	30
High	Master Protein	P08238	Heat shock protein HSP 90-beta OS=Homo sapiens OX=9606 GN=HSP90AB1 PE=1 SV=4	0	166.312	34	30	69	17	1	724	83.2	5.03	224.41	30
High	Master Protein	Q9UBF2	Coatomer subunit gamma-2 OS=Homo sapiens OX=9606 GN=COPG2 PE=1 SV=1	0	165.199	37	26	47	25	1	871	97.6	5.81	167.12	26
High	Master Protein	Q86YP4	Transcriptional repressor p66-alpha OS=Homo sapiens OX=9606 GN=GATAD2A PE=1 SV=1	0	160.872	51	24	58	22	1	633	68	9.94	186.64	24
High	Master Protein	P11940	Polyadenylate-binding protein 1 OS=Homo sapiens OX=9606 GN=PABPC1 PE=1 SV=2	0	155.736	37	21	43	17	1	636	70.6	9.5	152.07	21
High	Master Protein	A0FGR8	Extended synaptotagmin-2 OS=Homo sapiens OX=9606 GN=ESYT2 PE=1 SV=1	0	136.935	36	25	31	25	1	921	102.3	9.26	109.59	25
High	Master Protein	P41250	Glycine--tRNA ligase OS=Homo sapiens OX=9606 GN=GARS1 PE=1 SV=3	0	136.78	36	22	36	22	1	739	83.1	7.03	134.4	22
High	Master Protein	P54652	Heat shock-related 70 kDa protein 2 OS=Homo sapiens OX=9606 GN=HSPA2 PE=1 SV=1	0	131.687	25	18	122	3	1	639	70	5.74	406.06	18
High	Master Protein	Q68DQ2	Very large A-kinase anchor protein OS=Homo sapiens OX=9606 GN=CRYBG3 PE=1 SV=3	0	121.339	8	20	28	20	1	2970	330.4	5.2	116.4	20
High	Master Protein	Q92973	Transportin-1 OS=Homo sapiens OX=9606 GN=TNPO1 PE=1 SV=2	0	114.522	23	21	49	18	1	898	102.3	4.98	164.04	21
High	Master Protein	O95831	Apoptosis-inducing factor 1, mitochondrial OS=Homo sapiens OX=9606 GN=AIFM1 PE=1 SV=1	0	114.102	33	15	28	15	1	613	66.9	8.95	109.64	15
High	Master Protein	P08195	4F2 cell-surface antigen heavy chain OS=Homo sapiens OX=9606 GN=SLC3A2 PE=1 SV=3	0	112.688	35	20	31	20	1	630	68	5.01	103.31	20
High	Master Protein	Q9Y2W1	Thyroid hormone receptor-associated protein 3 OS=Homo sapiens OX=9606 GN=THRAP3 PE=1 SV=2	0	110.472	20	21	34	20	1	955	108.6	10.15	112.81	21
High	Master Protein	P47897	Glutamine--tRNA ligase OS=Homo sapiens OX=9606 GN=QARS1 PE=1 SV=1	0	107.7	41	26	35	26	1	775	87.7	7.15	110.18	26
High	Master Protein	Q86Y56	Dynein assembly factor 5, axonemal OS=Homo sapiens OX=9606 GN=DNAAF5 PE=1 SV=4	0	105.779	28	18	25	18	1	855	93.5	6.42	85.93	18
High	Master Protein	O00469	Procollagen-lysine,2-oxoglutarate 5-dioxygenase 2 OS=Homo sapiens OX=9606 GN=PLOD2 PE=1 SV=2	0	101.988	33	22	33	22	1	737	84.6	6.71	101.29	22
High	Master Protein	P54136	Arginine--tRNA ligase, cytoplasmic OS=Homo sapiens OX=9606 GN=RARS1 PE=1 SV=2	0	101.833	33	19	34	19	1	660	75.3	6.68	102.96	19
High	Master Protein	Q15046	Lysine--tRNA ligase OS=Homo sapiens OX=9606 GN=KARS1 PE=1 SV=3	0	101.491	38	21	33	21	1	597	68	6.35	109.73	21
High	Master Protein	O00571	ATP-dependent RNA helicase DDX3X OS=Homo sapiens OX=9606 GN=DDX3X PE=1 SV=3	0	100.357	35	17	24	17	1	662	73.2	7.18	98.83	17
High	Master Protein	P13797	Plastin-3 OS=Homo sapiens OX=9606 GN=PLS3 PE=1 SV=4	0	95.427	35	18	30	18	1	630	70.8	5.6	96.03	18
High	Master Protein	P60709	Actin, cytoplasmic 1 OS=Homo sapiens OX=9606 GN=ACTB PE=1 SV=1	0	95.093	45	9	29	9	1	375	41.7	5.48	130.35	9
High	Master Protein	P13639	Elongation factor 2 OS=Homo sapiens OX=9606 GN=EEF2 PE=1 SV=4	0	94.177	25	21	28	21	1	858	95.3	6.83	94.35	21
High	Master Protein	P27824	Calnexin OS=Homo sapiens OX=9606 GN=CANX PE=1 SV=2	0	81.289	17	9	17	9	1	592	67.5	4.6	71.01	9
High	Master Protein	Q9UJS0	Calcium-binding mitochondrial carrier protein Aralar2 OS=Homo sapiens OX=9606 GN=SLC25A13 PE=1 SV=2	0	77.553	32	15	26	12	1	675	74.1	8.62	86.1	15
High	Master Protein	P04843	Dolichyl-diphosphooligosaccharide--protein glycosyltransferase subunit 1 OS=Homo sapiens OX=9606 GN=RPN1 PE=1 SV=1	0	77.492	36	17	22	17	1	607	68.5	6.38	71.19	17
High	Master Protein	P17066	Heat shock 70 kDa protein 6 OS=Homo sapiens OX=9606 GN=HSPA6 PE=1 SV=2	0	76.852	17	11	160	1	1	643	71	6.14	564.49	11
High	Master Protein	Q14055	Collagen alpha-2(IX) chain OS=Homo sapiens OX=9606 GN=COL9A2 PE=1 SV=2	0	75.58	29	12	16	12	1	689	65.1	9.17	63.99	12
High	Master Protein	P49915	GMP synthase [glutamine-hydrolyzing] OS=Homo sapiens OX=9606 GN=GMPS PE=1 SV=1	0	75.467	31	15	17	15	1	693	76.7	6.87	60.2	15
High	Master Protein	Q8N1F7	Nuclear pore complex protein Nup93 OS=Homo sapiens OX=9606 GN=NUP93 PE=1 SV=2	0	75.253	27	23	34	23	1	819	93.4	5.72	77.62	23
High	Master Protein	P33993	DNA replication licensing factor MCM7 OS=Homo sapiens OX=9606 GN=MCM7 PE=1 SV=4	0	74.623	26	15	20	15	1	719	81.3	6.46	67.55	15
High	Master Protein	P02538	Keratin, type II cytoskeletal 6A OS=Homo sapiens OX=9606 GN=KRT6A PE=1 SV=3	0	70.023	25	16	24	3	1	564	60	8	74.34	16
High	Master Protein	O43143	Pre-mRNA-splicing factor ATP-dependent RNA helicase DHX15 OS=Homo sapiens OX=9606 GN=DHX15 PE=1 SV=2	0	69.962	18	14	21	14	1	795	90.9	7.46	60.66	14
High	Master Protein	O60313	Dynamin-like 120 kDa protein, mitochondrial OS=Homo sapiens OX=9606 GN=OPA1 PE=1 SV=3	0	67.061	20	16	20	16	1	960	111.6	7.87	53.54	16
High	Master Protein	P04259	Keratin, type II cytoskeletal 6B OS=Homo sapiens OX=9606 GN=KRT6B PE=1 SV=5	0	66.784	23	15	26	2	1	564	60	8	80.87	15
High	Master Protein	P13647	Keratin, type II cytoskeletal 5 OS=Homo sapiens OX=9606 GN=KRT5 PE=1 SV=3	0	66.524	25	16	23	7	1	590	62.3	7.74	67.7	16
High	Master Protein	P06576	ATP synthase subunit beta, mitochondrial OS=Homo sapiens OX=9606 GN=ATP5F1B PE=1 SV=3	0	64.567	24	6	10	6	1	529	56.5	5.4	46.38	6
High	Master Protein	Q92841	Probable ATP-dependent RNA helicase DDX17 OS=Homo sapiens OX=9606 GN=DDX17 PE=1 SV=2	0	63.378	28	16	18	15	1	729	80.2	8.27	47.61	16
High	Master Protein	P12956	X-ray repair cross-complementing protein 6 OS=Homo sapiens OX=9606 GN=XRCC6 PE=1 SV=2	0	61.775	26	14	18	14	1	609	69.8	6.64	57.48	14
High	Master Protein	Q9NZI8	Insulin-like growth factor 2 mRNA-binding protein 1 OS=Homo sapiens OX=9606 GN=IGF2BP1 PE=1 SV=2	0	61.67	30	13	18	11	1	577	63.4	9.2	53.3	13
High	Master Protein	Q9Y2X7	ARF GTPase-activating protein GIT1 OS=Homo sapiens OX=9606 GN=GIT1 PE=1 SV=2	0	56.921	23	12	13	12	1	761	84.3	6.8	39.54	12
High	Master Protein	Q96S59	Ran-binding protein 9 OS=Homo sapiens OX=9606 GN=RANBP9 PE=1 SV=1	0	56.816	15	8	16	8	1	729	77.8	6.79	56.72	8
High	Master Protein	Q14161	ARF GTPase-activating protein GIT2 OS=Homo sapiens OX=9606 GN=GIT2 PE=1 SV=2	0	56.31	22	9	11	9	1	759	84.5	7.23	43.86	9
High	Master Protein	P05186	Alkaline phosphatase, tissue-nonspecific isozyme OS=Homo sapiens OX=9606 GN=ALPL PE=1 SV=4	0	56.108	29	10	13	10	1	524	57.3	6.67	51.31	10
High	Master Protein	P02533	Keratin, type I cytoskeletal 14 OS=Homo sapiens OX=9606 GN=KRT14 PE=1 SV=4	0	56.046	23	11	19	7	1	472	51.5	5.16	53.11	11
High	Master Protein	P08133	Annexin A6 OS=Homo sapiens OX=9606 GN=ANXA6 PE=1 SV=3	0	54.801	20	11	20	11	1	673	75.8	5.6	57.15	11
High	Master Protein	P38606	V-type proton ATPase catalytic subunit A OS=Homo sapiens OX=9606 GN=ATP6V1A PE=1 SV=2	0	54.489	28	10	12	10	1	617	68.3	5.52	48.47	10
High	Master Protein	Q96JB2	Conserved oligomeric Golgi complex subunit 3 OS=Homo sapiens OX=9606 GN=COG3 PE=1 SV=3	0	53.476	22	15	15	15	1	828	94	5.57	40.91	15
High	Master Protein	P10515	Dihydrolipoyllysine-residue acetyltransferase component of pyruvate dehydrogenase complex, mitochondrial OS=Homo sapiens OX=9606 GN=DLAT PE=1 SV=3	0	53.152	21	11	16	11	1	647	69	7.84	45.62	11
High	Master Protein	Q13310	Polyadenylate-binding protein 4 OS=Homo sapiens OX=9606 GN=PABPC4 PE=1 SV=1	0	52.403	18	10	14	6	1	644	70.7	9.26	47.52	10
High	Master Protein	O75534	Cold shock domain-containing protein E1 OS=Homo sapiens OX=9606 GN=CSDE1 PE=1 SV=2	0	51.184	21	13	17	13	1	798	88.8	6.25	39.37	13
High	Master Protein	Q6P996	Pyridoxal-dependent decarboxylase domain-containing protein 1 OS=Homo sapiens OX=9606 GN=PDXDC1 PE=1 SV=2	0	50.549	23	13	14	13	1	788	86.7	5.38	39.44	13
High	Master Protein	Q71U36	Tubulin alpha-1A chain OS=Homo sapiens OX=9606 GN=TUBA1A PE=1 SV=1	0	50.399	27	8	13	8	1	451	50.1	5.06	46.27	8
High	Master Protein	Q15637	Splicing factor 1 OS=Homo sapiens OX=9606 GN=SF1 PE=1 SV=4	0	50.394	19	9	13	9	1	639	68.3	8.98	44.19	9
High	Master Protein	O95359	Transforming acidic coiled-coil-containing protein 2 OS=Homo sapiens OX=9606 GN=TACC2 PE=1 SV=3	0	49.239	5	11	14	11	1	2948	309.2	4.79	43.78	11
High	Master Protein	P29401	Transketolase OS=Homo sapiens OX=9606 GN=TKT PE=1 SV=3	0	49.205	17	8	16	8	1	623	67.8	7.66	46.68	8
High	Master Protein	Q14746	Conserved oligomeric Golgi complex subunit 2 OS=Homo sapiens OX=9606 GN=COG2 PE=1 SV=1	0	49.011	17	7	9	7	1	738	83.2	6.62	33.31	7
High	Master Protein	Q969X5	Endoplasmic reticulum-Golgi intermediate compartment protein 1 OS=Homo sapiens OX=9606 GN=ERGIC1 PE=1 SV=1	0	48.922	26	7	16	7	1	290	32.6	7.06	72.99	7
High	Master Protein	P21333	Filamin-A OS=Homo sapiens OX=9606 GN=FLNA PE=1 SV=4	0	48.142	6	8	9	8	1	2647	280.6	6.06	35.4	8
High	Master Protein	P20700	Lamin-B1 OS=Homo sapiens OX=9606 GN=LMNB1 PE=1 SV=2	0	48.122	24	12	13	12	1	586	66.4	5.16	41.8	12
High	Master Protein	Q6VN20	Ran-binding protein 10 OS=Homo sapiens OX=9606 GN=RANBP10 PE=1 SV=1	0	47.484	18	7	10	7	1	620	67.2	6.77	33.13	7
High	Master Protein	P31040	Succinate dehydrogenase [ubiquinone] flavoprotein subunit, mitochondrial OS=Homo sapiens OX=9606 GN=SDHA PE=1 SV=2	0	46.87	22	10	13	10	1	664	72.6	7.39	47.5	10
High	Master Protein	Q14498	RNA-binding protein 39 OS=Homo sapiens OX=9606 GN=RBM39 PE=1 SV=2	0	46.129	21	7	18	7	1	530	59.3	10.1	61.68	7
High	Master Protein	P13010	X-ray repair cross-complementing protein 5 OS=Homo sapiens OX=9606 GN=XRCC5 PE=1 SV=3	0	45.797	16	8	13	8	1	732	82.7	5.81	43.18	8
High	Master Protein	P54886	Delta-1-pyrroline-5-carboxylate synthase OS=Homo sapiens OX=9606 GN=ALDH18A1 PE=1 SV=2	0	45.702	21	12	15	12	1	795	87.2	7.12	51.85	12
High	Master Protein	P25311	Zinc-alpha-2-glycoprotein OS=Homo sapiens OX=9606 GN=AZGP1 PE=1 SV=2	0	44.99	35	8	9	8	1	298	34.2	6.05	29.17	8
High	Master Protein	Q9H7D7	WD repeat-containing protein 26 OS=Homo sapiens OX=9606 GN=WDR26 PE=1 SV=3	0	44.811	16	8	10	8	1	661	72.1	6.16	30.82	8
High	Master Protein	O43264	Centromere/kinetochore protein zw10 homolog OS=Homo sapiens OX=9606 GN=ZW10 PE=1 SV=3	0	44.419	21	12	13	12	1	779	88.8	6.27	38.03	12
High	Master Protein	Q12931	Heat shock protein 75 kDa, mitochondrial OS=Homo sapiens OX=9606 GN=TRAP1 PE=1 SV=3	0	42.871	22	11	14	10	1	704	80.1	8.21	43.17	11
High	Master Protein	Q13200	26S proteasome non-ATPase regulatory subunit 2 OS=Homo sapiens OX=9606 GN=PSMD2 PE=1 SV=3	0	41.686	15	10	12	10	1	908	100.1	5.2	36.13	10
High	Master Protein	Q9Y678	Coatomer subunit gamma-1 OS=Homo sapiens OX=9606 GN=COPG1 PE=1 SV=1	0	40.974	11	7	11	6	1	874	97.7	5.47	36.93	7
High	Master Protein	O14787	Transportin-2 OS=Homo sapiens OX=9606 GN=TNPO2 PE=1 SV=3	0	40.968	13	10	16	7	1	897	101.3	5.01	50.76	10
High	Master Protein	Q8TC07	TBC1 domain family member 15 OS=Homo sapiens OX=9606 GN=TBC1D15 PE=1 SV=2	0	39.066	15	11	15	11	1	691	79.4	5.67	44.39	11
High	Master Protein	P05141	ADP/ATP translocase 2 OS=Homo sapiens OX=9606 GN=SLC25A5 PE=1 SV=7	0	38.99	25	10	15	3	1	298	32.8	9.69	38.22	10
High	Master Protein	P53985	Monocarboxylate transporter 1 OS=Homo sapiens OX=9606 GN=SLC16A1 PE=1 SV=3	0	38.225	6	3	8	3	1	500	53.9	8.66	30.1	3
High	Master Protein	Q96F86	Enhancer of mRNA-decapping protein 3 OS=Homo sapiens OX=9606 GN=EDC3 PE=1 SV=1	0	38.195	17	5	7	5	1	508	56	7.11	26.28	5
High	Master Protein	P02768	Albumin OS=Homo sapiens OX=9606 GN=ALB PE=1 SV=2	0	38.141	16	10	28	10	1	609	69.3	6.28	72.2	10
High	Master Protein	Q9Y3Z3	Deoxynucleoside triphosphate triphosphohydrolase SAMHD1 OS=Homo sapiens OX=9606 GN=SAMHD1 PE=1 SV=2	0	37.027	26	14	16	14	1	626	72.2	7.14	36.82	14
High	Master Protein	Q71DI3	Histone H3.2 OS=Homo sapiens OX=9606 GN=H3C15 PE=1 SV=3	0	36.667	29	2	5	1	1	136	15.4	11.27	33.76	2
High	Master Protein	Q8WVM8	Sec1 family domain-containing protein 1 OS=Homo sapiens OX=9606 GN=SCFD1 PE=1 SV=4	0	35.931	20	8	8	8	1	642	72.3	6.27	25.17	8
High	Master Protein	P42166	Lamina-associated polypeptide 2, isoform alpha OS=Homo sapiens OX=9606 GN=TMPO PE=1 SV=2	0	35.888	18	8	8	8	1	694	75.4	7.66	25.65	8
High	Master Protein	Q04726	Transducin-like enhancer protein 3 OS=Homo sapiens OX=9606 GN=TLE3 PE=1 SV=2	0	34.999	15	6	7	4	1	772	83.4	7.2	27.28	6
High	Master Protein	P07437	Tubulin beta chain OS=Homo sapiens OX=9606 GN=TUBB PE=1 SV=2	0	34.168	27	8	10	3	1	444	49.6	4.89	30	8
High	Master Protein	P05023	Sodium/potassium-transporting ATPase subunit alpha-1 OS=Homo sapiens OX=9606 GN=ATP1A1 PE=1 SV=1	0	33.868	12	9	9	9	1	1023	112.8	5.49	28.06	9
High	Master Protein	Q02413	Desmoglein-1 OS=Homo sapiens OX=9606 GN=DSG1 PE=1 SV=2	0	33.839	8	7	8	7	1	1049	113.7	5.03	28.83	7
High	Master Protein	Q9Y4R8	Telomere length regulation protein TEL2 homolog OS=Homo sapiens OX=9606 GN=TELO2 PE=1 SV=2	0	32.976	16	9	10	9	1	837	91.7	5.76	31.73	9
High	Master Protein	Q08AM6	Protein VAC14 homolog OS=Homo sapiens OX=9606 GN=VAC14 PE=1 SV=1	0	32.773	11	6	9	6	1	782	87.9	6.13	25.45	6
High	Master Protein	Q8IYK4	Procollagen galactosyltransferase 2 OS=Homo sapiens OX=9606 GN=COLGALT2 PE=1 SV=1	0	32.229	17	10	14	10	1	626	72.9	6.2	36.44	10
High	Master Protein	Q9Y597	BTB/POZ domain-containing protein KCTD3 OS=Homo sapiens OX=9606 GN=KCTD3 PE=1 SV=2	0	32.163	15	8	8	7	1	815	88.9	7.03	22.95	8
High	Master Protein	P51617	Interleukin-1 receptor-associated kinase 1 OS=Homo sapiens OX=9606 GN=IRAK1 PE=1 SV=2	0	31.793	16	8	8	8	1	712	76.5	6.62	30.27	8
High	Master Protein	P17812	CTP synthase 1 OS=Homo sapiens OX=9606 GN=CTPS1 PE=1 SV=2	0	31.629	18	9	13	8	1	591	66.6	6.46	37.3	9
High	Master Protein	P12236	ADP/ATP translocase 3 OS=Homo sapiens OX=9606 GN=SLC25A6 PE=1 SV=4	0	31.53	31	9	13	2	1	298	32.8	9.74	33.31	9
High	Master Protein	Q9BQ39	ATP-dependent RNA helicase DDX50 OS=Homo sapiens OX=9606 GN=DDX50 PE=1 SV=1	0	31.06	13	7	9	6	1	737	82.5	9.17	31	7
High	Master Protein	P14923	Junction plakoglobin OS=Homo sapiens OX=9606 GN=JUP PE=1 SV=3	0	30.494	14	11	13	10	1	745	81.7	6.14	32.13	11
High	Master Protein	O00139	Kinesin-like protein KIF2A OS=Homo sapiens OX=9606 GN=KIF2A PE=1 SV=3	0	30.189	13	7	8	7	1	706	79.9	6.68	25.92	7
High	Master Protein	O94826	Mitochondrial import receptor subunit TOM70 OS=Homo sapiens OX=9606 GN=TOMM70 PE=1 SV=1	0	29.979	11	4	6	4	1	608	67.4	7.12	23.83	4
High	Master Protein	O00425	Insulin-like growth factor 2 mRNA-binding protein 3 OS=Homo sapiens OX=9606 GN=IGF2BP3 PE=1 SV=2	0	29.712	11	5	8	3	1	579	63.7	8.87	24.54	5
High	Master Protein	Q9UP83	Conserved oligomeric Golgi complex subunit 5 OS=Homo sapiens OX=9606 GN=COG5 PE=1 SV=3	0	28.961	15	9	10	9	1	839	92.7	6.6	22.3	9
High	Master Protein	Q12906	Interleukin enhancer-binding factor 3 OS=Homo sapiens OX=9606 GN=ILF3 PE=1 SV=3	0	28.874	10	8	11	8	1	894	95.3	8.76	22.89	8
High	Master Protein	P01040	Cystatin-A OS=Homo sapiens OX=9606 GN=CSTA PE=1 SV=1	0	28.796	77	7	9	7	1	98	11	5.5	29.63	7
High	Master Protein	P02786	Transferrin receptor protein 1 OS=Homo sapiens OX=9606 GN=TFRC PE=1 SV=2	0	28.602	15	9	10	9	1	760	84.8	6.61	25.59	9
High	Master Protein	Q15942	Zyxin OS=Homo sapiens OX=9606 GN=ZYX PE=1 SV=1	0	28.522	22	7	7	7	1	572	61.2	6.67	22.02	7
High	Master Protein	O14980	Exportin-1 OS=Homo sapiens OX=9606 GN=XPO1 PE=1 SV=1	0	28.302	12	8	10	8	1	1071	123.3	6.06	21.33	8
High	Master Protein	P13667	Protein disulfide-isomerase A4 OS=Homo sapiens OX=9606 GN=PDIA4 PE=1 SV=2	0	28.107	21	12	13	12	1	645	72.9	5.07	28.38	12
High	Master Protein	Q04725	Transducin-like enhancer protein 2 OS=Homo sapiens OX=9606 GN=TLE2 PE=1 SV=2	0	27.889	15	6	7	4	1	743	79.8	6.62	24.67	6
High	Master Protein	O14744	Protein arginine N-methyltransferase 5 OS=Homo sapiens OX=9606 GN=PRMT5 PE=1 SV=4	0	27.886	17	12	15	12	1	637	72.6	6.29	34.53	12
High	Master Protein	Q6P3X3	Tetratricopeptide repeat protein 27 OS=Homo sapiens OX=9606 GN=TTC27 PE=1 SV=1	0	27.838	14	9	10	9	1	843	96.6	5.59	24.01	9
High	Master Protein	Q9NR30	Nucleolar RNA helicase 2 OS=Homo sapiens OX=9606 GN=DDX21 PE=1 SV=5	0	27.438	11	6	8	5	1	783	87.3	9.28	27.59	6
High	Master Protein	P10586	Receptor-type tyrosine-protein phosphatase F OS=Homo sapiens OX=9606 GN=PTPRF PE=1 SV=2	0	27.094	4	5	7	5	1	1907	212.7	6.3	19.92	5
High	Master Protein	P04350	Tubulin beta-4A chain OS=Homo sapiens OX=9606 GN=TUBB4A PE=1 SV=2	0	27.058	20	6	7	1	1	444	49.6	4.88	22.13	6
High	Master Protein	Q8N1G4	Leucine-rich repeat-containing protein 47 OS=Homo sapiens OX=9606 GN=LRRC47 PE=1 SV=1	0	26.936	19	6	7	6	1	583	63.4	8.28	27.43	6
High	Master Protein	Q96AE4	Far upstream element-binding protein 1 OS=Homo sapiens OX=9606 GN=FUBP1 PE=1 SV=3	0	26.526	16	9	10	6	1	644	67.5	7.61	22.55	9
High	Master Protein	P55072	Transitional endoplasmic reticulum ATPase OS=Homo sapiens OX=9606 GN=VCP PE=1 SV=4	0	26.212	13	8	8	8	1	806	89.3	5.26	20.44	8
High	Master Protein	Q9C0B5	Palmitoyltransferase ZDHHC5 OS=Homo sapiens OX=9606 GN=ZDHHC5 PE=1 SV=2	0	25.933	7	3	4	3	1	715	77.5	9.01	18.94	3
High	Master Protein	Q96PK6	RNA-binding protein 14 OS=Homo sapiens OX=9606 GN=RBM14 PE=1 SV=2	0	25.667	16	8	8	8	1	669	69.4	9.67	20.04	8
High	Master Protein	O00268	Transcription initiation factor TFIID subunit 4 OS=Homo sapiens OX=9606 GN=TAF4 PE=1 SV=2	0	25.559	9	5	5	5	1	1085	110	9.94	20.54	5
High	Master Protein	Q9UJV9	Probable ATP-dependent RNA helicase DDX41 OS=Homo sapiens OX=9606 GN=DDX41 PE=1 SV=2	0	25.259	17	8	9	8	1	622	69.8	6.84	25.04	8
High	Master Protein	P13929	Beta-enolase OS=Homo sapiens OX=9606 GN=ENO3 PE=1 SV=5	0	25.123	13	3	4	3	1	434	47	7.71	14.93	3
High	Master Protein	P04406	Glyceraldehyde-3-phosphate dehydrogenase OS=Homo sapiens OX=9606 GN=GAPDH PE=1 SV=3	0	24.998	18	4	7	4	1	335	36	8.46	27.37	4
High	Master Protein	P68104	Elongation factor 1-alpha 1 OS=Homo sapiens OX=9606 GN=EEF1A1 PE=1 SV=1	0	24.879	16	4	5	4	1	462	50.1	9.01	25.56	4
High	Master Protein	Q14155	Rho guanine nucleotide exchange factor 7 OS=Homo sapiens OX=9606 GN=ARHGEF7 PE=1 SV=2	0	24.244	11	5	6	4	1	803	90	7.09	19.84	5
High	Master Protein	O00429	Dynamin-1-like protein OS=Homo sapiens OX=9606 GN=DNM1L PE=1 SV=2	0	24.146	15	8	11	8	1	736	81.8	6.81	23.72	8
High	Master Protein	P50416	Carnitine O-palmitoyltransferase 1, liver isoform OS=Homo sapiens OX=9606 GN=CPT1A PE=1 SV=2	0	24.133	10	6	6	6	1	773	88.3	8.65	18.38	6
High	Master Protein	Q9NSD9	Phenylalanine--tRNA ligase beta subunit OS=Homo sapiens OX=9606 GN=FARSB PE=1 SV=3	0	23.923	14	7	9	7	1	589	66.1	6.84	24.94	7
High	Master Protein	P15311	Ezrin OS=Homo sapiens OX=9606 GN=EZR PE=1 SV=4	0	23.567	16	10	12	5	1	586	69.4	6.27	25.3	10
High	Master Protein	P40939	Trifunctional enzyme subunit alpha, mitochondrial OS=Homo sapiens OX=9606 GN=HADHA PE=1 SV=2	0	23.482	14	7	7	7	1	763	82.9	9.04	21.58	7
High	Master Protein	Q92499	ATP-dependent RNA helicase DDX1 OS=Homo sapiens OX=9606 GN=DDX1 PE=1 SV=2	0	23.435	13	7	7	7	1	740	82.4	7.23	18.63	7
High	Master Protein	Q6UN15	Pre-mRNA 3'-end-processing factor FIP1 OS=Homo sapiens OX=9606 GN=FIP1L1 PE=1 SV=1	0	23.364	12	5	5	5	1	594	66.5	5.59	16.98	5
High	Master Protein	P29966	Myristoylated alanine-rich C-kinase substrate OS=Homo sapiens OX=9606 GN=MARCKS PE=1 SV=4	0	23.361	23	5	5	5	1	332	31.5	4.45	16.67	5
High	Master Protein	Q15758	Neutral amino acid transporter B(0) OS=Homo sapiens OX=9606 GN=SLC1A5 PE=1 SV=2	0	23.117	12	5	12	5	1	541	56.6	5.48	34.23	5
High	Master Protein	Q8TBC3	SH3KBP1-binding protein 1 OS=Homo sapiens OX=9606 GN=SHKBP1 PE=1 SV=2	0	22.53	13	6	6	5	1	707	76.3	8.28	18.07	6
High	Master Protein	Q8TCG1	Protein CIP2A OS=Homo sapiens OX=9606 GN=CIP2A PE=1 SV=2	0	22.211	9	7	7	7	1	905	102.1	6.23	21.39	7
High	Master Protein	P62987	Ubiquitin-60S ribosomal protein L40 OS=Homo sapiens OX=9606 GN=UBA52 PE=1 SV=2	0	22.088	27	4	9	4	1	128	14.7	9.83	30.25	4
High	Master Protein	Q13573	SNW domain-containing protein 1 OS=Homo sapiens OX=9606 GN=SNW1 PE=1 SV=1	0	21.777	14	5	5	5	1	536	61.5	9.52	18.56	5
High	Master Protein	P23588	Eukaryotic translation initiation factor 4B OS=Homo sapiens OX=9606 GN=EIF4B PE=1 SV=2	0	21.472	7	2	4	2	1	611	69.1	5.73	16.47	2
High	Master Protein	P46060	Ran GTPase-activating protein 1 OS=Homo sapiens OX=9606 GN=RANGAP1 PE=1 SV=1	0	21.316	14	6	6	6	1	587	63.5	4.68	21.5	6
High	Master Protein	P84243	Histone H3.3 OS=Homo sapiens OX=9606 GN=H3-3A PE=1 SV=2	0	21.111	29	2	3	1	1	136	15.3	11.27	12.91	2
High	Master Protein	P06702	Protein S100-A9 OS=Homo sapiens OX=9606 GN=S100A9 PE=1 SV=1	0	20.523	31	3	7	3	1	114	13.2	6.13	24.57	3
High	Master Protein	Q9NVE7	4'-phosphopantetheine phosphatase OS=Homo sapiens OX=9606 GN=PANK4 PE=1 SV=1	0	20.107	8	4	4	4	1	773	85.9	6.28	15.11	4
High	Master Protein	Q9BW92	Threonine--tRNA ligase, mitochondrial OS=Homo sapiens OX=9606 GN=TARS2 PE=1 SV=1	0	19.805	10	6	9	6	1	718	81	7.3	25.69	6
High	Master Protein	Q99798	Aconitate hydratase, mitochondrial OS=Homo sapiens OX=9606 GN=ACO2 PE=1 SV=2	0	19.495	13	8	8	8	1	780	85.4	7.61	22.3	8
High	Master Protein	P83436	Conserved oligomeric Golgi complex subunit 7 OS=Homo sapiens OX=9606 GN=COG7 PE=1 SV=1	0	19.462	7	4	5	4	1	770	86.3	5.47	11.45	4
High	Master Protein	P25705	ATP synthase subunit alpha, mitochondrial OS=Homo sapiens OX=9606 GN=ATP5F1A PE=1 SV=1	0	19.254	7	2	3	2	1	553	59.7	9.13	14.36	2
High	Master Protein	Q7Z4Q2	HEAT repeat-containing protein 3 OS=Homo sapiens OX=9606 GN=HEATR3 PE=1 SV=2	0	19.17	8	6	8	6	1	680	74.5	5.11	18.95	6
High	Master Protein	P55060	Exportin-2 OS=Homo sapiens OX=9606 GN=CSE1L PE=1 SV=3	0	18.829	8	6	6	6	1	971	110.3	5.77	18.19	6
High	Master Protein	Q96MW5	Conserved oligomeric Golgi complex subunit 8 OS=Homo sapiens OX=9606 GN=COG8 PE=1 SV=2	0	18.649	16	6	6	6	1	612	68.4	5.2	18.97	6
High	Master Protein	P33992	DNA replication licensing factor MCM5 OS=Homo sapiens OX=9606 GN=MCM5 PE=1 SV=5	0	18.465	10	6	8	6	1	734	82.2	8.37	10.89	6
High	Master Protein	Q00610	Clathrin heavy chain 1 OS=Homo sapiens OX=9606 GN=CLTC PE=1 SV=5	0	17.899	5	6	6	6	1	1675	191.5	5.69	15.29	6
High	Master Protein	Q9Y223	Bifunctional UDP-N-acetylglucosamine 2-epimerase/N-acetylmannosamine kinase OS=Homo sapiens OX=9606 GN=GNE PE=1 SV=1	0	17.637	6	3	4	3	1	722	79.2	6.8	14.22	3
High	Master Protein	P17252	Protein kinase C alpha type OS=Homo sapiens OX=9606 GN=PRKCA PE=1 SV=4	0	17.317	8	4	5	3	1	672	76.7	7.05	15.82	4
High	Master Protein	P06737	Glycogen phosphorylase, liver form OS=Homo sapiens OX=9606 GN=PYGL PE=1 SV=4	0	17.237	8	5	5	5	1	847	97.1	7.17	12.45	5
High	Master Protein	Q7L7L0	Histone H2A type 3 OS=Homo sapiens OX=9606 GN=H2AW PE=1 SV=3	0	17.079	35	3	5	2	1	130	14.1	11.05	17.65	3
High	Master Protein	P14314	Glucosidase 2 subunit beta OS=Homo sapiens OX=9606 GN=PRKCSH PE=1 SV=2	0	16.951	12	5	6	5	1	528	59.4	4.41	20.35	5
High	Master Protein	O75746	Calcium-binding mitochondrial carrier protein Aralar1 OS=Homo sapiens OX=9606 GN=SLC25A12 PE=1 SV=2	0	16.843	8	4	7	1	1	678	74.7	8.38	19.95	4
High	Master Protein	P35241	Radixin OS=Homo sapiens OX=9606 GN=RDX PE=1 SV=1	0	16.6	9	6	7	1	1	583	68.5	6.37	13.62	6
High	Master Protein	O60749	Sorting nexin-2 OS=Homo sapiens OX=9606 GN=SNX2 PE=1 SV=2	0	16.482	11	4	4	3	1	519	58.4	5.12	11.8	4
High	Master Protein	P17844	Probable ATP-dependent RNA helicase DDX5 OS=Homo sapiens OX=9606 GN=DDX5 PE=1 SV=1	0	16.365	7	5	5	4	1	614	69.1	8.92	17.46	5
High	Master Protein	Q13409	Cytoplasmic dynein 1 intermediate chain 2 OS=Homo sapiens OX=9606 GN=DYNC1I2 PE=1 SV=3	0	16.308	11	4	4	4	1	638	71.4	5.2	14.54	4
High	Master Protein	P26038	Moesin OS=Homo sapiens OX=9606 GN=MSN PE=1 SV=3	0	16.175	11	6	7	1	1	577	67.8	6.4	14.68	6
High	Master Protein	Q9H4A4	Aminopeptidase B OS=Homo sapiens OX=9606 GN=RNPEP PE=1 SV=2	0	16.124	8	4	5	4	1	650	72.5	5.74	19.99	4
High	Master Protein	P49589	Cysteine--tRNA ligase, cytoplasmic OS=Homo sapiens OX=9606 GN=CARS1 PE=1 SV=3	0	15.998	7	3	3	3	1	748	85.4	6.76	12.68	3
High	Master Protein	Q86X55	Histone-arginine methyltransferase CARM1 OS=Homo sapiens OX=9606 GN=CARM1 PE=1 SV=3	0	15.967	7	3	4	3	1	608	65.8	6.73	14.13	3
High	Master Protein	Q9H3P7	Golgi resident protein GCP60 OS=Homo sapiens OX=9606 GN=ACBD3 PE=1 SV=4	0	15.457	13	5	5	5	1	528	60.6	5.06	14.22	5
High	Master Protein	P12273	Prolactin-inducible protein OS=Homo sapiens OX=9606 GN=PIP PE=1 SV=1	0	15.337	34	6	7	6	1	146	16.6	8.05	13.16	6
High	Master Protein	P40763	Signal transducer and activator of transcription 3 OS=Homo sapiens OX=9606 GN=STAT3 PE=1 SV=2	0	15.103	8	3	3	3	1	770	88	6.3	14.54	3
High	Master Protein	Q9NZT1	Calmodulin-like protein 5 OS=Homo sapiens OX=9606 GN=CALML5 PE=1 SV=2	0	14.984	26	3	3	3	1	146	15.9	4.44	11.54	3
High	Master Protein	Q15459	Splicing factor 3A subunit 1 OS=Homo sapiens OX=9606 GN=SF3A1 PE=1 SV=1	0	14.961	5	2	2	2	1	793	88.8	5.22	9.15	2
High	Master Protein	P01876	Immunoglobulin heavy constant alpha 1 OS=Homo sapiens OX=9606 GN=IGHA1 PE=1 SV=2	0	14.73	9	2	3	2	1	353	37.6	6.51	12.45	2
High	Master Protein	Q93050	V-type proton ATPase 116 kDa subunit a1 OS=Homo sapiens OX=9606 GN=ATP6V0A1 PE=1 SV=3	0	14.551	6	4	4	4	1	837	96.4	6.43	12.32	4
High	Master Protein	P26639	Threonine--tRNA ligase 1, cytoplasmic OS=Homo sapiens OX=9606 GN=TARS1 PE=1 SV=3	0	14.252	8	5	5	5	1	723	83.4	6.67	10.86	5
High	Master Protein	P28331	NADH-ubiquinone oxidoreductase 75 kDa subunit, mitochondrial OS=Homo sapiens OX=9606 GN=NDUFS1 PE=1 SV=3	0	14.177	8	3	3	3	1	727	79.4	6.23	8.87	3
High	Master Protein	P56192	Methionine--tRNA ligase, cytoplasmic OS=Homo sapiens OX=9606 GN=MARS1 PE=1 SV=2	0	14.038	5	3	3	3	1	900	101.1	6.16	11.37	3
High	Master Protein	Q96QK1	Vacuolar protein sorting-associated protein 35 OS=Homo sapiens OX=9606 GN=VPS35 PE=1 SV=2	0	14.023	8	5	5	5	1	796	91.6	5.49	12.98	5
High	Master Protein	Q96QV6	Histone H2A type 1-A OS=Homo sapiens OX=9606 GN=H2AC1 PE=1 SV=3	0	13.994	30	3	3	2	1	131	14.2	10.86	4.98	3
High	Master Protein	Q9Y2V7	Conserved oligomeric Golgi complex subunit 6 OS=Homo sapiens OX=9606 GN=COG6 PE=1 SV=2	0	13.988	9	5	5	5	1	657	73.2	5.76	10.79	5
High	Master Protein	O60716	Catenin delta-1 OS=Homo sapiens OX=9606 GN=CTNND1 PE=1 SV=1	0	13.944	5	4	4	4	1	968	108.1	6.23	11.93	4
High	Master Protein	Q5T9A4	ATPase family AAA domain-containing protein 3B OS=Homo sapiens OX=9606 GN=ATAD3B PE=1 SV=1	0	13.372	7	3	3	3	1	648	72.5	9.2	10.24	3
High	Master Protein	P81605	Dermcidin OS=Homo sapiens OX=9606 GN=DCD PE=1 SV=2	0	13.361	35	4	4	4	1	110	11.3	6.54	12.5	4
High	Master Protein	P46459	Vesicle-fusing ATPase OS=Homo sapiens OX=9606 GN=NSF PE=1 SV=3	0	13.249	6	4	4	4	1	744	82.5	6.95	12.07	4
High	Master Protein	P10412	Histone H1.4 OS=Homo sapiens OX=9606 GN=H1-4 PE=1 SV=2	0	13.209	18	3	3	3	1	219	21.9	11.03	8.96	3
High	Master Protein	Q5VW36	Focadhesin OS=Homo sapiens OX=9606 GN=FOCAD PE=1 SV=1	0	12.95	2	3	3	3	1	1801	199.9	6.62	10.04	3
High	Master Protein	P53621	Coatomer subunit alpha OS=Homo sapiens OX=9606 GN=COPA PE=1 SV=2	0	12.839	4	4	4	4	1	1224	138.3	7.66	10.53	4
High	Master Protein	P33240	Cleavage stimulation factor subunit 2 OS=Homo sapiens OX=9606 GN=CSTF2 PE=1 SV=1	0	12.659	14	6	6	6	1	577	60.9	6.83	17.06	6
High	Master Protein	O95573	Long-chain-fatty-acid--CoA ligase 3 OS=Homo sapiens OX=9606 GN=ACSL3 PE=1 SV=3	0	12.623	6	3	3	3	1	720	80.4	8.38	7.96	3
High	Master Protein	Q15437	Protein transport protein Sec23B OS=Homo sapiens OX=9606 GN=SEC23B PE=1 SV=2	0	12.548	5	3	3	2	1	767	86.4	6.89	9.48	3
High	Master Protein	Q16822	Phosphoenolpyruvate carboxykinase [GTP], mitochondrial OS=Homo sapiens OX=9606 GN=PCK2 PE=1 SV=4	0	12.512	8	4	4	4	1	640	70.7	7.62	11.12	4
High	Master Protein	Q9ULX6	A-kinase anchor protein 8-like OS=Homo sapiens OX=9606 GN=AKAP8L PE=1 SV=4	0	12.475	6	3	3	3	1	646	71.6	5.05	10.22	3
High	Master Protein	Q86VP6	Cullin-associated NEDD8-dissociated protein 1 OS=Homo sapiens OX=9606 GN=CAND1 PE=1 SV=2	0	12.422	4	4	4	4	1	1230	136.3	5.78	11.61	4
High	Master Protein	Q9Y263	Phospholipase A-2-activating protein OS=Homo sapiens OX=9606 GN=PLAA PE=1 SV=2	0	12.37	4	2	2	2	1	795	87.1	6.37	8.54	2
High	Master Protein	Q9NWQ8	Phosphoprotein associated with glycosphingolipid-enriched microdomains 1 OS=Homo sapiens OX=9606 GN=PAG1 PE=1 SV=2	0	12.263	10	3	3	3	1	432	47	4.65	7.4	3
High	Master Protein	O14654	Insulin receptor substrate 4 OS=Homo sapiens OX=9606 GN=IRS4 PE=1 SV=1	0	12.18	5	4	4	4	1	1257	133.7	8.44	10.74	4
High	Master Protein	Q7Z434	Mitochondrial antiviral-signaling protein OS=Homo sapiens OX=9606 GN=MAVS PE=1 SV=2	0	11.925	8	2	3	2	1	540	56.5	5.52	12.34	2
High	Master Protein	Q9NRF8	CTP synthase 2 OS=Homo sapiens OX=9606 GN=CTPS2 PE=1 SV=1	0	11.832	10	4	4	3	1	586	65.6	6.9	9.88	4
High	Master Protein	P04049	RAF proto-oncogene serine/threonine-protein kinase OS=Homo sapiens OX=9606 GN=RAF1 PE=1 SV=1	0	11.769	8	2	2	2	1	648	73	9.2	8.96	2
High	Master Protein	Q93034	Cullin-5 OS=Homo sapiens OX=9606 GN=CUL5 PE=1 SV=4	0	11.716	8	5	5	5	1	780	90.9	7.94	11.06	5
High	Master Protein	P42224	Signal transducer and activator of transcription 1-alpha/beta OS=Homo sapiens OX=9606 GN=STAT1 PE=1 SV=2	0	11.64	7	4	4	4	1	750	87.3	6.05	10.98	4
High	Master Protein	Q13596	Sorting nexin-1 OS=Homo sapiens OX=9606 GN=SNX1 PE=1 SV=3	0	11.602	9	4	4	3	1	522	59	5.15	7.14	4
High	Master Protein	O00116	Alkyldihydroxyacetonephosphate synthase, peroxisomal OS=Homo sapiens OX=9606 GN=AGPS PE=1 SV=1	0	11.469	7	3	4	3	1	658	72.9	7.34	12.19	3
High	Master Protein	Q9H6Z4	Ran-binding protein 3 OS=Homo sapiens OX=9606 GN=RANBP3 PE=1 SV=1	0	11.461	6	2	2	2	1	567	60.2	4.78	8.9	2
High	Master Protein	Q99567	Nuclear pore complex protein Nup88 OS=Homo sapiens OX=9606 GN=NUP88 PE=1 SV=2	0	11.375	5	2	2	2	1	741	83.5	5.69	7.6	2
High	Master Protein	Q13123	Protein Red OS=Homo sapiens OX=9606 GN=IK PE=1 SV=3	0	11.211	9	4	4	4	1	557	65.6	6.64	8.6	4
High	Master Protein	P11586	C-1-tetrahydrofolate synthase, cytoplasmic OS=Homo sapiens OX=9606 GN=MTHFD1 PE=1 SV=3	0	11.119	4	3	3	3	1	935	101.5	7.3	8.78	3
High	Master Protein	Q9H3U1	Protein unc-45 homolog A OS=Homo sapiens OX=9606 GN=UNC45A PE=1 SV=1	0	10.99	4	3	3	3	1	944	103	6.07	7.92	3
High	Master Protein	P31151	Protein S100-A7 OS=Homo sapiens OX=9606 GN=S100A7 PE=1 SV=4	0	10.978	45	3	3	3	1	101	11.5	6.77	11.44	3
High	Master Protein	O60826	Coiled-coil domain-containing protein 22 OS=Homo sapiens OX=9606 GN=CCDC22 PE=1 SV=1	0	10.956	7	2	2	2	1	627	70.7	6.74	8.17	2
High	Master Protein	Q96RP9	Elongation factor G, mitochondrial OS=Homo sapiens OX=9606 GN=GFM1 PE=1 SV=2	0	10.908	5	3	3	3	1	751	83.4	7.01	7.78	3
High	Master Protein	P06396	Gelsolin OS=Homo sapiens OX=9606 GN=GSN PE=1 SV=1	0	10.822	4	2	2	2	1	782	85.6	6.28	8.6	2
High	Master Protein	P23246	Splicing factor, proline- and glutamine-rich OS=Homo sapiens OX=9606 GN=SFPQ PE=1 SV=2	0	10.649	7	3	3	3	1	707	76.1	9.44	10.05	3
High	Master Protein	Q13724	Mannosyl-oligosaccharide glucosidase OS=Homo sapiens OX=9606 GN=MOGS PE=1 SV=5	0	10.624	6	4	4	4	1	837	91.9	8.9	10.19	4
High	Master Protein	P23921	Ribonucleoside-diphosphate reductase large subunit OS=Homo sapiens OX=9606 GN=RRM1 PE=1 SV=1	0	10.595	6	4	4	4	1	792	90	7.15	11.45	4
High	Master Protein	Q9NRR5	Ubiquilin-4 OS=Homo sapiens OX=9606 GN=UBQLN4 PE=1 SV=2	0	10.54	10	3	3	3	1	601	63.8	5.22	7.61	3
High	Master Protein	Q9H9E3	Conserved oligomeric Golgi complex subunit 4 OS=Homo sapiens OX=9606 GN=COG4 PE=1 SV=3	0	10.296	5	3	3	3	1	785	89	5.19	5.62	3
High	Master Protein	Q969S8	Polyamine deacetylase HDAC10 OS=Homo sapiens OX=9606 GN=HDAC10 PE=1 SV=1	0	10.271	8	3	3	3	1	669	71.4	5.74	7.81	3
High	Master Protein	Q9UL63	Muskelin OS=Homo sapiens OX=9606 GN=MKLN1 PE=1 SV=2	0	10.259	4	2	2	2	1	735	84.7	6.34	6.31	2
High	Master Protein	Q9Y5A9	YTH domain-containing family protein 2 OS=Homo sapiens OX=9606 GN=YTHDF2 PE=1 SV=2	0	10.213	6	3	3	3	1	579	62.3	8.79	8.84	3
High	Master Protein	P05771	Protein kinase C beta type OS=Homo sapiens OX=9606 GN=PRKCB PE=1 SV=4	0	10.211	6	3	3	2	1	671	76.8	7.01	7.25	3
High	Master Protein	O60506	Heterogeneous nuclear ribonucleoprotein Q OS=Homo sapiens OX=9606 GN=SYNCRIP PE=1 SV=2	0	10.173	5	3	3	3	1	623	69.6	8.59	6.58	3
High	Master Protein	Q8IUR7	Armadillo repeat-containing protein 8 OS=Homo sapiens OX=9606 GN=ARMC8 PE=1 SV=2	0	10.147	6	4	4	4	1	673	75.5	6.73	10.88	4
High	Master Protein	P84090	Enhancer of rudimentary homolog OS=Homo sapiens OX=9606 GN=ERH PE=1 SV=1	0	9.871	16	2	3	2	1	104	12.3	5.92	11.55	2
High	Master Protein	Q15054	DNA polymerase delta subunit 3 OS=Homo sapiens OX=9606 GN=POLD3 PE=1 SV=2	0	9.621	10	4	4	4	1	466	51.4	9.35	8.56	4
High	Master Protein	Q9Y2D4	Exocyst complex component 6B OS=Homo sapiens OX=9606 GN=EXOC6B PE=1 SV=3	0	9.594	5	3	3	3	1	811	94.1	6.46	9.11	3
High	Master Protein	Q9UHD8	Septin-9 OS=Homo sapiens OX=9606 GN=SEPTIN9 PE=1 SV=2	0	9.282	5	2	2	2	1	586	65.4	8.97	7.84	2
High	Master Protein	O00410	Importin-5 OS=Homo sapiens OX=9606 GN=IPO5 PE=1 SV=4	0	9.236	4	3	3	3	1	1097	123.6	4.94	8.61	3
High	Master Protein	A4D1P6	WD repeat-containing protein 91 OS=Homo sapiens OX=9606 GN=WDR91 PE=1 SV=2	0	9.196	4	2	2	2	1	747	83.3	6.58	5.09	2
High	Master Protein	P35222	Catenin beta-1 OS=Homo sapiens OX=9606 GN=CTNNB1 PE=1 SV=1	0	9.009	5	3	3	2	1	781	85.4	5.86	8.57	3
High	Master Protein	Q9Y5K6	CD2-associated protein OS=Homo sapiens OX=9606 GN=CD2AP PE=1 SV=1	0	8.973	8	4	4	4	1	639	71.4	6.4	9.97	4
High	Master Protein	P29508	Serpin B3 OS=Homo sapiens OX=9606 GN=SERPINB3 PE=1 SV=2	0	8.961	13	5	5	5	1	390	44.5	6.81	10.09	5
High	Master Protein	Q9UID3	Vacuolar protein sorting-associated protein 51 homolog OS=Homo sapiens OX=9606 GN=VPS51 PE=1 SV=2	0	8.91	4	2	2	2	1	782	86	6.47	8.62	2
High	Master Protein	Q6SZW1	NAD(+) hydrolase SARM1 OS=Homo sapiens OX=9606 GN=SARM1 PE=1 SV=1	0	8.905	4	2	2	2	1	724	79.3	6.55	5.87	2
High	Master Protein	P17655	Calpain-2 catalytic subunit OS=Homo sapiens OX=9606 GN=CAPN2 PE=1 SV=6	0	8.643	5	3	3	3	1	700	79.9	4.98	6.6	3
High	Master Protein	Q9UBB6	Neurochondrin OS=Homo sapiens OX=9606 GN=NCDN PE=1 SV=1	0	8.608	4	2	2	2	1	729	78.8	5.48	7.15	2
High	Master Protein	P08572	Collagen alpha-2(IV) chain OS=Homo sapiens OX=9606 GN=COL4A2 PE=1 SV=4	0	8.588	2	3	3	3	1	1712	167.4	8.66	8.37	3
High	Master Protein	Q8IYS2	Uncharacterized protein KIAA2013 OS=Homo sapiens OX=9606 GN=KIAA2013 PE=1 SV=1	0	8.427	8	3	3	3	1	634	69.1	8.19	7.98	3
High	Master Protein	O95373	Importin-7 OS=Homo sapiens OX=9606 GN=IPO7 PE=1 SV=1	0	8.392	3	2	2	2	1	1038	119.4	4.82	4.74	2
High	Master Protein	Q9UKF6	Cleavage and polyadenylation specificity factor subunit 3 OS=Homo sapiens OX=9606 GN=CPSF3 PE=1 SV=1	0	8.349	7	3	3	3	1	684	77.4	5.6	8.07	3
High	Master Protein	O00471	Exocyst complex component 5 OS=Homo sapiens OX=9606 GN=EXOC5 PE=1 SV=1	0	8.157	4	2	2	2	1	708	81.8	6.71	6.06	2
High	Master Protein	O60508	Pre-mRNA-processing factor 17 OS=Homo sapiens OX=9606 GN=CDC40 PE=1 SV=1	0	8.081	6	2	2	2	1	579	65.5	7.06	6.73	2
High	Master Protein	Q9BTE3	Mini-chromosome maintenance complex-binding protein OS=Homo sapiens OX=9606 GN=MCMBP PE=1 SV=2	0	8.042	6	3	3	3	1	642	72.9	5.87	7.95	3
High	Master Protein	Q04724	Transducin-like enhancer protein 1 OS=Homo sapiens OX=9606 GN=TLE1 PE=1 SV=2	0	7.962	5	3	3	1	1	770	83.1	7.24	7.7	3
High	Master Protein	Q86VS8	Protein Hook homolog 3 OS=Homo sapiens OX=9606 GN=HOOK3 PE=1 SV=2	0	7.903	4	2	2	2	1	718	83.1	5.17	5.57	2
High	Master Protein	Q8IWZ8	SURP and G-patch domain-containing protein 1 OS=Homo sapiens OX=9606 GN=SUGP1 PE=1 SV=2	0	7.843	5	2	2	2	1	645	72.4	7.61	5.44	2
High	Master Protein	P53618	Coatomer subunit beta OS=Homo sapiens OX=9606 GN=COPB1 PE=1 SV=3	0	7.814	3	2	2	2	1	953	107.1	6.05	5.96	2
High	Master Protein	Q9UNQ0	Broad substrate specificity ATP-binding cassette transporter ABCG2 OS=Homo sapiens OX=9606 GN=ABCG2 PE=1 SV=3	0	7.789	5	2	2	2	1	655	72.3	8.69	7.78	2
High	Master Protein	Q6NUQ1	RAD50-interacting protein 1 OS=Homo sapiens OX=9606 GN=RINT1 PE=1 SV=1	0	7.776	5	2	2	2	1	792	90.6	5.45	7.03	2
High	Master Protein	Q8N6R0	eEF1A lysine and N-terminal methyltransferase OS=Homo sapiens OX=9606 GN=EEF1AKNMT PE=1 SV=1	0	7.773	4	2	2	2	1	699	78.7	6.73	6.29	2
High	Master Protein	Q07666	KH domain-containing, RNA-binding, signal transduction-associated protein 1 OS=Homo sapiens OX=9606 GN=KHDRBS1 PE=1 SV=1	0	7.754	9	3	3	3	1	443	48.2	8.66	3.62	3
High	Master Protein	P31948	Stress-induced-phosphoprotein 1 OS=Homo sapiens OX=9606 GN=STIP1 PE=1 SV=1	0	7.75	6	3	3	3	1	543	62.6	6.8	7.35	3
High	Master Protein	O75369	Filamin-B OS=Homo sapiens OX=9606 GN=FLNB PE=1 SV=2	0	7.701	1	2	2	2	1	2602	278	5.73	6.39	2
High	Master Protein	Q8TAG9	Exocyst complex component 6 OS=Homo sapiens OX=9606 GN=EXOC6 PE=1 SV=3	0	7.673	3	2	2	2	1	804	93.7	6.2	6.28	2
High	Master Protein	P61619	Protein transport protein Sec61 subunit alpha isoform 1 OS=Homo sapiens OX=9606 GN=SEC61A1 PE=1 SV=2	0	7.655	6	2	2	2	1	476	52.2	8.06	3.44	2
High	Master Protein	Q8IXB1	DnaJ homolog subfamily C member 10 OS=Homo sapiens OX=9606 GN=DNAJC10 PE=1 SV=2	0	7.621	4	3	3	3	1	793	91	7.18	7.75	3
High	Master Protein	Q63ZY3	KN motif and ankyrin repeat domain-containing protein 2 OS=Homo sapiens OX=9606 GN=KANK2 PE=1 SV=1	0	7.58	3	2	2	2	1	851	91.1	5.63	6.63	2
High	Master Protein	Q9BZE9	Tether containing UBX domain for GLUT4 OS=Homo sapiens OX=9606 GN=ASPSCR1 PE=1 SV=1	0	7.529	7	2	2	2	1	553	60.1	6.64	7.34	2
High	Master Protein	Q9Y4W6	AFG3-like protein 2 OS=Homo sapiens OX=9606 GN=AFG3L2 PE=1 SV=2	0	7.497	4	3	3	3	1	797	88.5	8.66	7.87	3
High	Master Protein	P35606	Coatomer subunit beta' OS=Homo sapiens OX=9606 GN=COPB2 PE=1 SV=2	0	7.445	4	3	3	3	1	906	102.4	5.27	5.3	3
High	Master Protein	P05090	Apolipoprotein D OS=Homo sapiens OX=9606 GN=APOD PE=1 SV=1	0	7.433	17	3	3	3	1	189	21.3	5.15	8.26	3
High	Master Protein	Q16778	Histone H2B type 2-E OS=Homo sapiens OX=9606 GN=H2BC21 PE=1 SV=3	0	7.371	19	2	4	2	1	126	13.9	10.32	12.71	2
High	Master Protein	Q9H9A6	Leucine-rich repeat-containing protein 40 OS=Homo sapiens OX=9606 GN=LRRC40 PE=1 SV=1	0	7.34	7	3	3	3	1	602	68.2	6.43	5.92	3
High	Master Protein	Q6PI48	Aspartate--tRNA ligase, mitochondrial OS=Homo sapiens OX=9606 GN=DARS2 PE=1 SV=1	0	7.263	8	3	3	3	1	645	73.5	8.02	5	3
High	Master Protein	P01834	Immunoglobulin kappa constant OS=Homo sapiens OX=9606 GN=IGKC PE=1 SV=2	0	7.182	30	2	2	2	1	107	11.8	6.52	5.29	2
High	Master Protein	P08582	Melanotransferrin OS=Homo sapiens OX=9606 GN=MELTF PE=1 SV=2	0	7.139	4	2	2	2	1	738	80.2	5.94	5.76	2
High	Master Protein	O15355	Protein phosphatase 1G OS=Homo sapiens OX=9606 GN=PPM1G PE=1 SV=1	0	7.133	6	3	3	3	1	546	59.2	4.36	6.63	3
High	Master Protein	O43318	Mitogen-activated protein kinase kinase kinase 7 OS=Homo sapiens OX=9606 GN=MAP3K7 PE=1 SV=1	0	6.999	5	2	2	2	1	606	67.2	7.11	3.93	2
High	Master Protein	P04040	Catalase OS=Homo sapiens OX=9606 GN=CAT PE=1 SV=3	0	6.921	8	2	2	2	1	527	59.7	7.39	6.34	2
High	Master Protein	Q8IU81	Interferon regulatory factor 2-binding protein 1 OS=Homo sapiens OX=9606 GN=IRF2BP1 PE=1 SV=1	0	6.842	6	2	2	2	1	584	61.6	8.18	5.95	2
High	Master Protein	Q13144	Translation initiation factor eIF-2B subunit epsilon OS=Homo sapiens OX=9606 GN=EIF2B5 PE=1 SV=3	0	6.663	5	2	2	2	1	721	80.3	5.08	6.34	2
High	Master Protein	Q5BKZ1	DBIRD complex subunit ZNF326 OS=Homo sapiens OX=9606 GN=ZNF326 PE=1 SV=2	0	6.586	4	2	2	2	1	582	65.6	5.15	3.55	2
High	Master Protein	Q8IVW6	AT-rich interactive domain-containing protein 3B OS=Homo sapiens OX=9606 GN=ARID3B PE=1 SV=2	0	6.552	7	2	2	2	1	561	60.6	7.52	5.32	2
High	Master Protein	Q9BSJ8	Extended synaptotagmin-1 OS=Homo sapiens OX=9606 GN=ESYT1 PE=1 SV=1	0	6.511	3	2	2	2	1	1104	122.8	5.83	6.2	2
High	Master Protein	P02788	Lactotransferrin OS=Homo sapiens OX=9606 GN=LTF PE=1 SV=6	0	6.447	6	3	3	3	1	710	78.1	8.12	8.35	3
High	Master Protein	P19823	Inter-alpha-trypsin inhibitor heavy chain H2 OS=Homo sapiens OX=9606 GN=ITIH2 PE=1 SV=2	0	6.421	3	2	2	2	1	946	106.4	6.86	5.18	2
High	Master Protein	Q6UVY6	DBH-like monooxygenase protein 1 OS=Homo sapiens OX=9606 GN=MOXD1 PE=1 SV=1	0	6.404	4	2	3	2	1	613	69.6	6.43	8.14	2
High	Master Protein	Q01484	Ankyrin-2 OS=Homo sapiens OX=9606 GN=ANK2 PE=1 SV=4	0	6.239	1	2	4	1	1	3957	433.4	5.14	9.53	2
High	Master Protein	Q96FV9	THO complex subunit 1 OS=Homo sapiens OX=9606 GN=THOC1 PE=1 SV=1	0	6.162	6	2	2	2	1	657	75.6	4.98	5.43	2
High	Master Protein	Q9BW27	Nuclear pore complex protein Nup85 OS=Homo sapiens OX=9606 GN=NUP85 PE=1 SV=1	0	6.144	4	2	2	2	1	656	75	5.55	5.52	2
High	Master Protein	Q7RTS7	Keratin, type II cytoskeletal 74 OS=Homo sapiens OX=9606 GN=KRT74 PE=1 SV=2	0	6.13	3	3	4	1	1	529	57.8	7.71	9.86	3
High	Master Protein	Q9BUJ2	Heterogeneous nuclear ribonucleoprotein U-like protein 1 OS=Homo sapiens OX=9606 GN=HNRNPUL1 PE=1 SV=2	0	6.111	4	2	2	2	1	856	95.7	6.92	5.99	2
High	Master Protein	Q8IXI1	Mitochondrial Rho GTPase 2 OS=Homo sapiens OX=9606 GN=RHOT2 PE=1 SV=2	0	5.859	4	2	2	2	1	618	68.1	5.86	2.32	2
High	Master Protein	Q6P4Q7	Metal transporter CNNM4 OS=Homo sapiens OX=9606 GN=CNNM4 PE=1 SV=3	0	5.791	3	2	3	2	1	775	86.6	6.07	8.26	2
High	Master Protein	Q96S55	ATPase WRNIP1 OS=Homo sapiens OX=9606 GN=WRNIP1 PE=1 SV=2	0	5.702	5	3	3	3	1	665	72.1	6.1	3.73	3
High	Master Protein	O95671	Probable bifunctional dTTP/UTP pyrophosphatase/methyltransferase protein OS=Homo sapiens OX=9606 GN=ASMTL PE=1 SV=3	0	5.636	4	2	2	2	1	621	68.8	6.07	4.49	2
High	Master Protein	Q13613	Myotubularin-related protein 1 OS=Homo sapiens OX=9606 GN=MTMR1 PE=1 SV=4	0	5.577	4	2	2	2	1	665	74.6	7.14	4.25	2
High	Master Protein	Q00325	Phosphate carrier protein, mitochondrial OS=Homo sapiens OX=9606 GN=SLC25A3 PE=1 SV=2	0	5.449	6	2	2	2	1	362	40.1	9.38	5.07	2
High	Master Protein	Q6PJG6	BRCA1-associated ATM activator 1 OS=Homo sapiens OX=9606 GN=BRAT1 PE=1 SV=2	0	5.419	4	3	3	3	1	821	88.1	5.27	6.77	3
High	Master Protein	Q14677	Clathrin interactor 1 OS=Homo sapiens OX=9606 GN=CLINT1 PE=1 SV=1	0	5.349	4	2	2	2	1	625	68.2	6.42	2.37	2
High	Master Protein	Q96RE7	Nucleus accumbens-associated protein 1 OS=Homo sapiens OX=9606 GN=NACC1 PE=1 SV=1	0	5.272	5	2	2	2	1	527	57.2	5.74	2.77	2
High	Master Protein	Q9UBH6	Xenotropic and polytropic retrovirus receptor 1 OS=Homo sapiens OX=9606 GN=XPR1 PE=1 SV=1	0	5.041	4	2	2	2	1	696	81.5	8.44	3.75	2
High	Master Protein	Q14839	Chromodomain-helicase-DNA-binding protein 4 OS=Homo sapiens OX=9606 GN=CHD4 PE=1 SV=2	0	5.015	1	2	2	2	1	1912	217.9	5.86	4.74	2
High	Master Protein	Q06787	Synaptic functional regulator FMR1 OS=Homo sapiens OX=9606 GN=FMR1 PE=1 SV=1	0	4.856	3	2	2	1	1	632	71.1	7.42	5.43	2
High	Master Protein	Q15436	Protein transport protein Sec23A OS=Homo sapiens OX=9606 GN=SEC23A PE=1 SV=2	0	4.849	3	2	2	1	1	765	86.1	7.08	5.01	2
High	Master Protein	Q06124	Tyrosine-protein phosphatase non-receptor type 11 OS=Homo sapiens OX=9606 GN=PTPN11 PE=1 SV=3	0	4.611	5	2	2	2	1	593	68	7.3	6.15	2
High	Master Protein	P55081	Microfibrillar-associated protein 1 OS=Homo sapiens OX=9606 GN=MFAP1 PE=1 SV=2	0	4.519	5	2	2	2	1	439	51.9	4.98	3.01	2
High	Master Protein	O60645	Exocyst complex component 3 OS=Homo sapiens OX=9606 GN=EXOC3 PE=1 SV=3	0	4.368	5	2	3	2	1	745	85.5	6.29	7.29	2
High	Master Protein	P51114	Fragile X mental retardation syndrome-related protein 1 OS=Homo sapiens OX=9606 GN=FXR1 PE=1 SV=3	0	4.297	5	3	3	2	1	621	69.7	6.15	6.22	3
High	Master Protein	P10398	Serine/threonine-protein kinase A-Raf OS=Homo sapiens OX=9606 GN=ARAF PE=1 SV=2	0	4.205	4	2	2	2	1	606	67.5	9.01	5.75	2
High	Master Protein	Q09161	Nuclear cap-binding protein subunit 1 OS=Homo sapiens OX=9606 GN=NCBP1 PE=1 SV=1	0	4.109	3	2	2	2	1	790	91.8	6.43	5.74	2
High	Master Protein	Q9NP55	BPI fold-containing family A member 1 OS=Homo sapiens OX=9606 GN=BPIFA1 PE=1 SV=1	0	3.879	9	2	2	2	1	256	26.7	5.76	4.27	2
High	Master Protein	Q9UPT5	Exocyst complex component 7 OS=Homo sapiens OX=9606 GN=EXOC7 PE=1 SV=3	0	3.809	3	2	2	2	1	735	83.3	6.79	3.73	2
High	Master Protein	Q7L8L6	FAST kinase domain-containing protein 5, mitochondrial OS=Homo sapiens OX=9606 GN=FASTKD5 PE=1 SV=1	0	3.686	2	2	2	2	1	764	86.5	8.13	3.94	2
High	Master Protein	P62805	Histone H4 OS=Homo sapiens OX=9606 GN=H4C1 PE=1 SV=2	0	3.651	17	2	6	2	1	103	11.4	11.36	7.59	2
High	Master Protein	Q96I24	Far upstream element-binding protein 3 OS=Homo sapiens OX=9606 GN=FUBP3 PE=1 SV=2	0	3.593	4	3	3	1	1	572	61.6	8.38	4.99	3
High	Master Protein	Q96DR8	Mucin-like protein 1 OS=Homo sapiens OX=9606 GN=MUCL1 PE=1 SV=1	0.002	3.363	19	2	3	2	1	90	9	4.64	7.4	2
High	Master Protein	P15586	N-acetylglucosamine-6-sulfatase OS=Homo sapiens OX=9606 GN=GNS PE=1 SV=3	0.002	3.229	4	2	2	2	1	552	62	8.31	4.19	2
High	Master Protein	Q15052	Rho guanine nucleotide exchange factor 6 OS=Homo sapiens OX=9606 GN=ARHGEF6 PE=1 SV=2	0.002	3.197	3	2	2	1	1	776	87.4	6.05	2.02	2
High	Master Protein	Q08945	FACT complex subunit SSRP1 OS=Homo sapiens OX=9606 GN=SSRP1 PE=1 SV=1	0.002	2.88	4	2	2	2	1	709	81	6.87	2.37	2
High	Master Protein	Q9UBT2	SUMO-activating enzyme subunit 2 OS=Homo sapiens OX=9606 GN=UBA2 PE=1 SV=2	0.002	2.777	3	2	2	2	1	640	71.2	5.29	4.34	2
High	Master Protein	Q9Y5L0	Transportin-3 OS=Homo sapiens OX=9606 GN=TNPO3 PE=1 SV=3	0.002	2.693	2	2	2	2	1	923	104.1	5.57	4.23	2
High	Master Protein	Q96AY3	Peptidyl-prolyl cis-trans isomerase FKBP10 OS=Homo sapiens OX=9606 GN=FKBP10 PE=1 SV=1	0.002	2.532	4	2	2	2	1	582	64.2	5.62	3.92	2

## Sheet: c. Interacting proteins-all
Protein FDR Confidence: Combined	Master	Accession	Description	Exp. q-value: Combined	Sum PEP Score	Coverage [%]	# Peptides	# PSMs	# Unique Peptides	# Protein Groups	# AAs	MW [kDa]	calc. pI	Score Sequest HT: Sequest HT	# Peptides (by Search Engine): Sequest HT
High	Master Protein	Q9NYF8	Bcl-2-associated transcription factor 1 OS=Homo sapiens OX=9606 GN=BCLAF1 PE=1 SV=2	0	404.942	46	54	243	3	1	920	106.1	9.98	723.32	54
High	Master Protein	Q9NYF8-3	Isoform 3 of Bcl-2-associated transcription factor 1 OS=Homo sapiens OX=9606 GN=BCLAF1	0	379.746	47	51	237	1	1	869	100.2	9.95	710.17	51
High	Master Protein	Q8IXS6-2	Isoform 2 of Paralemmin-2 OS=Homo sapiens OX=9606 GN=PALM2	0	378.316	89	43	487	43	1	411	45.4	5.08	1826.37	43
High	Master Protein	P07437	Tubulin beta chain OS=Homo sapiens OX=9606 GN=TUBB PE=1 SV=2	0	313.926	74	27	207	4	1	444	49.6	4.89	707.23	27
High	Master Protein	P68371	Tubulin beta-4B chain OS=Homo sapiens OX=9606 GN=TUBB4B PE=1 SV=1	0	300.031	74	27	195	1	1	445	49.8	4.89	653.9	27
High	Master Protein	O75533	Splicing factor 3B subunit 1 OS=Homo sapiens OX=9606 GN=SF3B1 PE=1 SV=3	0	291.969	51	47	123	47	1	1304	145.7	7.09	407.25	47
High	Master Protein	Q9Y2W1	Thyroid hormone receptor-associated protein 3 OS=Homo sapiens OX=9606 GN=THRAP3 PE=1 SV=2	0	287.51	42	49	184	47	1	955	108.6	10.15	531.75	49
High	Master Protein	P04350	Tubulin beta-4A chain OS=Homo sapiens OX=9606 GN=TUBB4A PE=1 SV=2	0	282.814	73	25	186	3	1	444	49.6	4.88	624.73	25
High	Master Protein	P0DMV9	Heat shock 70 kDa protein 1B OS=Homo sapiens OX=9606 GN=HSPA1B PE=1 SV=1	0	282.479	59	32	144	28	1	641	70	5.66	525.74	32
High	Master Protein	P13639	Elongation factor 2 OS=Homo sapiens OX=9606 GN=EEF2 PE=1 SV=4	0	275.723	57	45	166	44	1	858	95.3	6.83	471.72	45
High	Master Protein	Q13885	Tubulin beta-2A chain OS=Homo sapiens OX=9606 GN=TUBB2A PE=1 SV=1	0	265.015	74	27	187	1	1	445	49.9	4.89	609.03	27
High	Master Protein	Q9BVA1	Tubulin beta-2B chain OS=Homo sapiens OX=9606 GN=TUBB2B PE=1 SV=1	0	264.97	74	27	186	1	1	445	49.9	4.89	605.31	27
High	Master Protein	P11142	Heat shock cognate 71 kDa protein OS=Homo sapiens OX=9606 GN=HSPA8 PE=1 SV=1	0	264.779	59	33	140	28	1	646	70.9	5.52	486.85	33
High	Master Protein	P08133	Annexin A6 OS=Homo sapiens OX=9606 GN=ANXA6 PE=1 SV=3	0	263.659	67	42	124	42	1	673	75.8	5.6	380.04	42
High	Master Protein	Q15029	116 kDa U5 small nuclear ribonucleoprotein component OS=Homo sapiens OX=9606 GN=EFTUD2 PE=1 SV=1	0	261.944	59	40	121	39	1	972	109.4	5	376.44	40
High	Master Protein	P08238	Heat shock protein HSP 90-beta OS=Homo sapiens OX=9606 GN=HSP90AB1 PE=1 SV=4	0	258.752	59	44	153	25	1	724	83.2	5.03	477.54	44
High	Master Protein	P11021	Endoplasmic reticulum chaperone BiP OS=Homo sapiens OX=9606 GN=HSPA5 PE=1 SV=2	0	256.011	54	37	134	35	1	654	72.3	5.16	437.96	37
High	Master Protein	Q08211	ATP-dependent RNA helicase A OS=Homo sapiens OX=9606 GN=DHX9 PE=1 SV=4	0	250.887	50	44	125	44	1	1270	140.9	6.84	365.04	44
High	Master Protein	O60568	Multifunctional procollagen lysine hydroxylase and glycosyltransferase LH3 OS=Homo sapiens OX=9606 GN=PLOD3 PE=1 SV=1	0	233.179	63	34	127	34	1	738	84.7	6.05	384.8	34
High	Master Protein	P07900-2	Isoform 2 of Heat shock protein HSP 90-alpha OS=Homo sapiens OX=9606 GN=HSP90AA1	0	228.505	48	41	136	23	1	854	98.1	5.16	448.96	41
High	Master Protein	P55072	Transitional endoplasmic reticulum ATPase OS=Homo sapiens OX=9606 GN=VCP PE=1 SV=4	0	227.023	59	36	100	36	1	806	89.3	5.26	333.66	36
High	Master Protein	P60709	Actin, cytoplasmic 1 OS=Homo sapiens OX=9606 GN=ACTB PE=1 SV=1	0	214.281	74	21	104	11	1	375	41.7	5.48	374.15	21
High	Master Protein	Q13330-3	Isoform 3 of Metastasis-associated protein MTA1 OS=Homo sapiens OX=9606 GN=MTA1	0	202.104	66	36	99	33	1	698	79.1	9.41	302.27	36
High	Master Protein	P38646	Stress-70 protein, mitochondrial OS=Homo sapiens OX=9606 GN=HSPA9 PE=1 SV=2	0	201.001	53	31	92	31	1	679	73.6	6.16	323.09	31
High	Master Protein	P68363	Tubulin alpha-1B chain OS=Homo sapiens OX=9606 GN=TUBA1B PE=1 SV=1	0	194.307	53	20	106	3	1	451	50.1	5.06	381.9	20
High	Master Protein	P10809	60 kDa heat shock protein, mitochondrial OS=Homo sapiens OX=9606 GN=HSPD1 PE=1 SV=2	0	184.473	65	30	76	30	1	573	61	5.87	259.6	30
High	Master Protein	Q12955-4	Isoform 2 of Ankyrin-3 OS=Homo sapiens OX=9606 GN=ANK3	0	177.263	23	28	81	28	1	1868	204	6.93	296.95	28
High	Master Protein	P22314	Ubiquitin-like modifier-activating enzyme 1 OS=Homo sapiens OX=9606 GN=UBA1 PE=1 SV=3	0	177.166	35	27	87	27	1	1058	117.8	5.76	296.66	27
High	Master Protein	Q9BQE3	Tubulin alpha-1C chain OS=Homo sapiens OX=9606 GN=TUBA1C PE=1 SV=1	0	174.251	53	20	97	3	1	449	49.9	5.1	328.45	20
High	Master Protein	P43243	Matrin-3 OS=Homo sapiens OX=9606 GN=MATR3 PE=1 SV=2	0	164.758	38	23	66	23	1	847	94.6	6.25	194.72	23
High	Master Protein	P52272	Heterogeneous nuclear ribonucleoprotein M OS=Homo sapiens OX=9606 GN=HNRNPM PE=1 SV=3	0	164.156	60	36	94	36	1	730	77.5	8.7	259.56	36
High	Master Protein	Q92769	Histone deacetylase 2 OS=Homo sapiens OX=9606 GN=HDAC2 PE=1 SV=2	0	158.76	44	17	65	12	1	488	55.3	5.91	226.68	17
High	Master Protein	Q16891	MICOS complex subunit MIC60 OS=Homo sapiens OX=9606 GN=IMMT PE=1 SV=1	0	150.858	55	29	78	1	1	758	83.6	6.48	233.05	29
High	Master Protein	Q15393	Splicing factor 3B subunit 3 OS=Homo sapiens OX=9606 GN=SF3B3 PE=1 SV=4	0	150.656	31	28	82	28	1	1217	135.5	5.26	265.71	28
High	Master Protein	Q16891-2	Isoform 2 of MICOS complex subunit MIC60 OS=Homo sapiens OX=9606 GN=IMMT	0	149.437	54	29	77	1	1	747	82.6	6.57	232.25	29
High	Master Protein	Q16576	Histone-binding protein RBBP7 OS=Homo sapiens OX=9606 GN=RBBP7 PE=1 SV=1	0	149.15	55	18	85	12	1	425	47.8	5.05	280.1	18
High	Master Protein	P14618	Pyruvate kinase PKM OS=Homo sapiens OX=9606 GN=PKM PE=1 SV=4	0	148.817	59	23	60	23	1	531	57.9	7.84	201.13	23
High	Master Protein	P09874	Poly [ADP-ribose] polymerase 1 OS=Homo sapiens OX=9606 GN=PARP1 PE=1 SV=4	0	147.514	45	32	87	32	1	1014	113	8.88	222.62	32
High	Master Protein	O00571	ATP-dependent RNA helicase DDX3X OS=Homo sapiens OX=9606 GN=DDX3X PE=1 SV=3	0	145.812	51	28	69	27	1	662	73.2	7.18	227.63	28
High	Master Protein	O43143	Pre-mRNA-splicing factor ATP-dependent RNA helicase DHX15 OS=Homo sapiens OX=9606 GN=DHX15 PE=1 SV=2	0	143.451	40	28	83	27	1	795	90.9	7.46	230.44	28
High	Master Protein	Q99459	Cell division cycle 5-like protein OS=Homo sapiens OX=9606 GN=CDC5L PE=1 SV=2	0	141.892	46	23	60	23	1	802	92.2	8.18	205.28	23
High	Master Protein	P68400	Casein kinase II subunit alpha OS=Homo sapiens OX=9606 GN=CSNK2A1 PE=1 SV=1	0	140.996	58	18	65	17	1	391	45.1	7.74	198.15	18
High	Master Protein	Q12906-7	Isoform 7 of Interleukin enhancer-binding factor 3 OS=Homo sapiens OX=9606 GN=ILF3	0	136.486	45	27	79	1	1	898	95.7	8.81	219.39	27
High	Master Protein	Q99873	Protein arginine N-methyltransferase 1 OS=Homo sapiens OX=9606 GN=PRMT1 PE=1 SV=3	0	136.403	57	19	63	19	1	371	42.4	5.35	211.48	19
High	Master Protein	Q13547	Histone deacetylase 1 OS=Homo sapiens OX=9606 GN=HDAC1 PE=1 SV=1	0	133.712	41	15	49	10	1	482	55.1	5.48	175.35	15
High	Master Protein	Q12906	Interleukin enhancer-binding factor 3 OS=Homo sapiens OX=9606 GN=ILF3 PE=1 SV=3	0	132.176	46	27	79	1	1	894	95.3	8.76	218.8	27
High	Master Protein	P19338	Nucleolin OS=Homo sapiens OX=9606 GN=NCL PE=1 SV=3	0	131.853	29	22	58	22	1	710	76.6	4.7	189.9	22
High	Master Protein	Q8NBJ5	Procollagen galactosyltransferase 1 OS=Homo sapiens OX=9606 GN=COLGALT1 PE=1 SV=1	0	131.594	44	25	71	25	1	622	71.6	7.31	204.35	25
High	Master Protein	P06733	Alpha-enolase OS=Homo sapiens OX=9606 GN=ENO1 PE=1 SV=2	0	131.189	59	21	57	21	1	434	47.1	7.39	198.29	21
High	Master Protein	P19474	E3 ubiquitin-protein ligase TRIM21 OS=Homo sapiens OX=9606 GN=TRIM21 PE=1 SV=1	0	128.706	52	25	76	25	1	475	54.1	6.38	209.33	25
High	Master Protein	P49411	Elongation factor Tu, mitochondrial OS=Homo sapiens OX=9606 GN=TUFM PE=1 SV=2	0	128.644	56	22	63	22	1	452	49.5	7.61	195.96	22
High	Master Protein	P12277	Creatine kinase B-type OS=Homo sapiens OX=9606 GN=CKB PE=1 SV=1	0	127.647	63	16	49	16	1	381	42.6	5.59	178.03	16
High	Master Protein	P34932	Heat shock 70 kDa protein 4 OS=Homo sapiens OX=9606 GN=HSPA4 PE=1 SV=4	0	127.515	36	20	57	19	1	840	94.3	5.19	230.91	20
High	Master Protein	Q5VW36	Focadhesin OS=Homo sapiens OX=9606 GN=FOCAD PE=1 SV=1	0	125.963	25	31	50	31	1	1801	199.9	6.62	148.8	31
High	Master Protein	Q02809-2	Isoform 2 of Procollagen-lysine,2-oxoglutarate 5-dioxygenase 1 OS=Homo sapiens OX=9606 GN=PLOD1	0	120.454	37	22	50	22	1	774	88.2	7.11	153.52	22
High	Master Protein	O14654	Insulin receptor substrate 4 OS=Homo sapiens OX=9606 GN=IRS4 PE=1 SV=1	0	119.116	35	25	59	25	1	1257	133.7	8.44	187.81	25
High	Master Protein	P05023	Sodium/potassium-transporting ATPase subunit alpha-1 OS=Homo sapiens OX=9606 GN=ATP1A1 PE=1 SV=1	0	118.078	33	26	54	26	1	1023	112.8	5.49	166.75	26
High	Master Protein	O00410-3	Isoform 3 of Importin-5 OS=Homo sapiens OX=9606 GN=IPO5	0	118.04	34	23	41	23	1	1115	125.5	4.92	136.58	23
High	Master Protein	Q04726	Transducin-like enhancer protein 3 OS=Homo sapiens OX=9606 GN=TLE3 PE=1 SV=2	0	117.412	47	21	57	1	1	772	83.4	7.2	181.23	21
High	Master Protein	P78371	T-complex protein 1 subunit beta OS=Homo sapiens OX=9606 GN=CCT2 PE=1 SV=4	0	116.871	47	20	40	20	1	535	57.5	6.46	134.12	20
High	Master Protein	Q04726-4	Isoform 4 of Transducin-like enhancer protein 3 OS=Homo sapiens OX=9606 GN=TLE3	0	115.883	46	21	55	1	1	772	83.3	7.17	173.67	21
High	Master Protein	Q14974	Importin subunit beta-1 OS=Homo sapiens OX=9606 GN=KPNB1 PE=1 SV=2	0	115.653	31	20	46	20	1	876	97.1	4.78	132.32	20
High	Master Protein	P11586	C-1-tetrahydrofolate synthase, cytoplasmic OS=Homo sapiens OX=9606 GN=MTHFD1 PE=1 SV=3	0	114.704	45	30	57	30	1	935	101.5	7.3	170.12	30
High	Master Protein	P06576	ATP synthase subunit beta, mitochondrial OS=Homo sapiens OX=9606 GN=ATP5F1B PE=1 SV=3	0	113.78	53	19	55	19	1	529	56.5	5.4	184.42	19
High	Master Protein	P02768	Albumin OS=Homo sapiens OX=9606 GN=ALB PE=1 SV=2	0	112.436	33	15	76	15	1	609	69.3	6.28	225.03	15
High	Master Protein	O94776	Metastasis-associated protein MTA2 OS=Homo sapiens OX=9606 GN=MTA2 PE=1 SV=1	0	112.371	48	27	78	24	1	668	75	9.66	199.55	27
High	Master Protein	P68104	Elongation factor 1-alpha 1 OS=Homo sapiens OX=9606 GN=EEF1A1 PE=1 SV=1	0	111.462	56	15	71	8	1	462	50.1	9.01	245.3	15
High	Master Protein	O14980	Exportin-1 OS=Homo sapiens OX=9606 GN=XPO1 PE=1 SV=1	0	110.929	26	18	43	18	1	1071	123.3	6.06	147.32	18
High	Master Protein	Q7KZF4	Staphylococcal nuclease domain-containing protein 1 OS=Homo sapiens OX=9606 GN=SND1 PE=1 SV=1	0	110.403	31	19	41	19	1	910	101.9	7.17	139.8	19
High	Master Protein	Q9BUF5	Tubulin beta-6 chain OS=Homo sapiens OX=9606 GN=TUBB6 PE=1 SV=1	0	109.386	41	14	65	5	1	446	49.8	4.88	197.08	14
High	Master Protein	Q9UHX1-2	Isoform 2 of Poly(U)-binding-splicing factor PUF60 OS=Homo sapiens OX=9606 GN=PUF60	0	108.785	46	16	43	1	1	542	58.1	5.35	162.18	16
High	Master Protein	P50991	T-complex protein 1 subunit delta OS=Homo sapiens OX=9606 GN=CCT4 PE=1 SV=4	0	107.618	48	22	58	21	1	539	57.9	7.83	188.68	22
High	Master Protein	Q92945	Far upstream element-binding protein 2 OS=Homo sapiens OX=9606 GN=KHSRP PE=1 SV=4	0	107.304	33	19	53	17	1	711	73.1	7.3	181.5	19
High	Master Protein	Q00839	Heterogeneous nuclear ribonucleoprotein U OS=Homo sapiens OX=9606 GN=HNRNPU PE=1 SV=6	0	106.179	36	23	62	23	1	825	90.5	6	182.78	23
High	Master Protein	Q9UHX1	Poly(U)-binding-splicing factor PUF60 OS=Homo sapiens OX=9606 GN=PUF60 PE=1 SV=1	0	105.233	48	16	42	1	1	559	59.8	5.29	155.99	16
High	Master Protein	Q02218	2-oxoglutarate dehydrogenase, mitochondrial OS=Homo sapiens OX=9606 GN=OGDH PE=1 SV=3	0	105.222	31	23	48	23	1	1023	115.9	6.86	146.02	23
High	Master Protein	P53396	ATP-citrate synthase OS=Homo sapiens OX=9606 GN=ACLY PE=1 SV=3	0	105.116	26	21	50	21	1	1101	120.8	7.33	165.82	21
High	Master Protein	P14625	Endoplasmin OS=Homo sapiens OX=9606 GN=HSP90B1 PE=1 SV=1	0	99.03	32	22	47	21	1	803	92.4	4.84	156.34	22
High	Master Protein	P61978-2	Isoform 2 of Heterogeneous nuclear ribonucleoprotein K OS=Homo sapiens OX=9606 GN=HNRNPK	0	98.897	54	19	50	19	1	464	51	5.33	141.5	19
High	Master Protein	Q15459	Splicing factor 3A subunit 1 OS=Homo sapiens OX=9606 GN=SF3A1 PE=1 SV=1	0	98.435	28	19	46	19	1	793	88.8	5.22	155.63	19
High	Master Protein	Q92841	Probable ATP-dependent RNA helicase DDX17 OS=Homo sapiens OX=9606 GN=DDX17 PE=1 SV=2	0	97.531	41	24	76	17	1	729	80.2	8.27	199.39	24
High	Master Protein	P13797	Plastin-3 OS=Homo sapiens OX=9606 GN=PLS3 PE=1 SV=4	0	97.124	49	24	48	24	1	630	70.8	5.6	146.99	24
High	Master Protein	P48643	T-complex protein 1 subunit epsilon OS=Homo sapiens OX=9606 GN=CCT5 PE=1 SV=1	0	96.432	50	20	53	19	1	541	59.6	5.66	159.14	20
High	Master Protein	P11940	Polyadenylate-binding protein 1 OS=Homo sapiens OX=9606 GN=PABPC1 PE=1 SV=2	0	95.058	40	21	48	15	1	636	70.6	9.5	130.07	21
High	Master Protein	Q12874	Splicing factor 3A subunit 3 OS=Homo sapiens OX=9606 GN=SF3A3 PE=1 SV=1	0	94.881	35	14	38	14	1	501	58.8	5.38	147.93	14
High	Master Protein	Q13435	Splicing factor 3B subunit 2 OS=Homo sapiens OX=9606 GN=SF3B2 PE=1 SV=2	0	94.464	35	21	47	21	1	895	100.2	5.67	137.09	21
High	Master Protein	Q4VCS5	Angiomotin OS=Homo sapiens OX=9606 GN=AMOT PE=1 SV=1	0	93.362	25	19	35	19	1	1084	118	7.64	126.93	19
High	Master Protein	P04406	Glyceraldehyde-3-phosphate dehydrogenase OS=Homo sapiens OX=9606 GN=GAPDH PE=1 SV=3	0	92.74	53	13	39	13	1	335	36	8.46	115.85	13
High	Master Protein	P49368	T-complex protein 1 subunit gamma OS=Homo sapiens OX=9606 GN=CCT3 PE=1 SV=4	0	92.466	52	21	48	21	1	545	60.5	6.49	143.44	21
High	Master Protein	P17987	T-complex protein 1 subunit alpha OS=Homo sapiens OX=9606 GN=TCP1 PE=1 SV=1	0	92.465	43	20	55	20	1	556	60.3	6.11	159.79	20
High	Master Protein	P60842	Eukaryotic initiation factor 4A-I OS=Homo sapiens OX=9606 GN=EIF4A1 PE=1 SV=1	0	92.41	48	20	49	16	1	406	46.1	5.48	140.3	20
High	Master Protein	O43175	D-3-phosphoglycerate dehydrogenase OS=Homo sapiens OX=9606 GN=PHGDH PE=1 SV=4	0	91.651	34	15	35	15	1	533	56.6	6.71	120.28	15
High	Master Protein	P31943	Heterogeneous nuclear ribonucleoprotein H OS=Homo sapiens OX=9606 GN=HNRNPH1 PE=1 SV=4	0	90.449	35	11	49	5	1	449	49.2	6.3	165.68	11
High	Master Protein	O95359-3	Isoform 3 of Transforming acidic coiled-coil-containing protein 2 OS=Homo sapiens OX=9606 GN=TACC2	0	89.437	10	19	46	19	1	2871	300.9	4.78	144.38	19
High	Master Protein	Q09028	Histone-binding protein RBBP4 OS=Homo sapiens OX=9606 GN=RBBP4 PE=1 SV=3	0	88.81	43	13	53	7	1	425	47.6	4.89	163.97	13
High	Master Protein	P17844	Probable ATP-dependent RNA helicase DDX5 OS=Homo sapiens OX=9606 GN=DDX5 PE=1 SV=1	0	88.347	45	25	66	18	1	614	69.1	8.92	170.97	25
High	Master Protein	P25705	ATP synthase subunit alpha, mitochondrial OS=Homo sapiens OX=9606 GN=ATP5F1A PE=1 SV=1	0	88.114	41	16	36	16	1	553	59.7	9.13	112.08	16
High	Master Protein	Q9UMS4	Pre-mRNA-processing factor 19 OS=Homo sapiens OX=9606 GN=PRPF19 PE=1 SV=1	0	87.614	50	14	46	14	1	504	55.1	6.61	166.89	14
High	Master Protein	P26368	Splicing factor U2AF 65 kDa subunit OS=Homo sapiens OX=9606 GN=U2AF2 PE=1 SV=4	0	87.157	46	14	51	14	1	475	53.5	9.09	164.65	14
High	Master Protein	P42704	Leucine-rich PPR motif-containing protein, mitochondrial OS=Homo sapiens OX=9606 GN=LRPPRC PE=1 SV=3	0	85.712	19	18	33	18	1	1394	157.8	6.13	104.92	18
High	Master Protein	P50990	T-complex protein 1 subunit theta OS=Homo sapiens OX=9606 GN=CCT8 PE=1 SV=4	0	84.246	46	22	43	22	1	548	59.6	5.6	115.24	22
High	Master Protein	O43707	Alpha-actinin-4 OS=Homo sapiens OX=9606 GN=ACTN4 PE=1 SV=2	0	84.163	30	19	35	10	1	911	104.8	5.44	112.52	19
High	Master Protein	O00148	ATP-dependent RNA helicase DDX39A OS=Homo sapiens OX=9606 GN=DDX39A PE=1 SV=2	0	83.81	47	16	45	7	1	427	49.1	5.68	148.27	16
High	Master Protein	P14866	Heterogeneous nuclear ribonucleoprotein L OS=Homo sapiens OX=9606 GN=HNRNPL PE=1 SV=2	0	83.746	35	14	41	14	1	589	64.1	8.22	126.19	14
High	Master Protein	P30153	Serine/threonine-protein phosphatase 2A 65 kDa regulatory subunit A alpha isoform OS=Homo sapiens OX=9606 GN=PPP2R1A PE=1 SV=4	0	83.46	38	16	34	16	1	589	65.3	5.11	108.27	16
High	Master Protein	Q9NPI6	mRNA-decapping enzyme 1A OS=Homo sapiens OX=9606 GN=DCP1A PE=1 SV=3	0	83.345	45	14	40	14	1	582	63.2	6.25	149.24	14
High	Master Protein	Q9NZI8	Insulin-like growth factor 2 mRNA-binding protein 1 OS=Homo sapiens OX=9606 GN=IGF2BP1 PE=1 SV=2	0	82.881	34	15	34	13	1	577	63.4	9.2	111.43	15
High	Master Protein	O94906	Pre-mRNA-processing factor 6 OS=Homo sapiens OX=9606 GN=PRPF6 PE=1 SV=1	0	81.807	29	25	52	25	1	941	106.9	8.25	143.97	25
High	Master Protein	Q14697	Neutral alpha-glucosidase AB OS=Homo sapiens OX=9606 GN=GANAB PE=1 SV=3	0	80.578	24	15	32	1	1	944	106.8	6.14	107.42	15
High	Master Protein	O94905	Erlin-2 OS=Homo sapiens OX=9606 GN=ERLIN2 PE=1 SV=1	0	79.846	57	17	38	14	1	339	37.8	5.62	124.43	17
High	Master Protein	P13010	X-ray repair cross-complementing protein 5 OS=Homo sapiens OX=9606 GN=XRCC5 PE=1 SV=3	0	78.089	34	18	41	18	1	732	82.7	5.81	117.18	18
High	Master Protein	P35613	Basigin OS=Homo sapiens OX=9606 GN=BSG PE=1 SV=2	0	77.531	26	8	32	8	1	385	42.2	5.66	127.44	8
High	Master Protein	Q99832	T-complex protein 1 subunit eta OS=Homo sapiens OX=9606 GN=CCT7 PE=1 SV=2	0	77.156	35	14	29	14	1	543	59.3	7.65	99.05	14
High	Master Protein	Q14697-2	Isoform 2 of Neutral alpha-glucosidase AB OS=Homo sapiens OX=9606 GN=GANAB	0	76.066	23	15	33	1	1	966	109.4	6.24	107.58	15
High	Master Protein	P68032	Actin, alpha cardiac muscle 1 OS=Homo sapiens OX=9606 GN=ACTC1 PE=1 SV=1	0	75.286	30	11	54	1	1	377	42	5.39	165.6	11
High	Master Protein	O60506	Heterogeneous nuclear ribonucleoprotein Q OS=Homo sapiens OX=9606 GN=SYNCRIP PE=1 SV=2	0	75.069	34	17	32	12	1	623	69.6	8.59	93.13	17
High	Master Protein	Q9Y223-2	Isoform 2 of Bifunctional UDP-N-acetylglucosamine 2-epimerase/N-acetylmannosamine kinase OS=Homo sapiens OX=9606 GN=GNE	0	73.633	29	16	30	16	1	753	83	6.93	103.86	16
High	Master Protein	P41250	Glycine--tRNA ligase OS=Homo sapiens OX=9606 GN=GARS1 PE=1 SV=3	0	73.077	27	13	35	13	1	739	83.1	7.03	105.12	13
High	Master Protein	Q14498	RNA-binding protein 39 OS=Homo sapiens OX=9606 GN=RBM39 PE=1 SV=2	0	72.273	36	14	37	14	1	530	59.3	10.1	134.15	14
High	Master Protein	Q96QK1	Vacuolar protein sorting-associated protein 35 OS=Homo sapiens OX=9606 GN=VPS35 PE=1 SV=2	0	72.008	23	15	36	15	1	796	91.6	5.49	107.04	15
High	Master Protein	P22061-2	Isoform 2 of Protein-L-isoaspartate(D-aspartate) O-methyltransferase OS=Homo sapiens OX=9606 GN=PCMT1	0	71.966	61	9	36	9	1	228	24.7	6.52	111.57	9
High	Master Protein	Q13263	Transcription intermediary factor 1-beta OS=Homo sapiens OX=9606 GN=TRIM28 PE=1 SV=5	0	71.5	34	15	28	15	1	835	88.5	5.77	103.48	15
High	Master Protein	P26641-2	Isoform 2 of Elongation factor 1-gamma OS=Homo sapiens OX=9606 GN=EEF1G	0	71.277	33	14	42	14	1	487	56.1	7.72	120.26	14
High	Master Protein	P40227	T-complex protein 1 subunit zeta OS=Homo sapiens OX=9606 GN=CCT6A PE=1 SV=3	0	71.199	40	14	36	14	1	531	58	6.68	119.67	14
High	Master Protein	P55060	Exportin-2 OS=Homo sapiens OX=9606 GN=CSE1L PE=1 SV=3	0	71.031	22	16	25	16	1	971	110.3	5.77	87.58	16
High	Master Protein	P22626	Heterogeneous nuclear ribonucleoproteins A2/B1 OS=Homo sapiens OX=9606 GN=HNRNPA2B1 PE=1 SV=2	0	70.379	51	17	46	15	1	353	37.4	8.95	120.31	17
High	Master Protein	Q9NVI7-2	Isoform 2 of ATPase family AAA domain-containing protein 3A OS=Homo sapiens OX=9606 GN=ATAD3A	0	69.474	33	18	39	18	1	586	66.2	9.25	109.74	18
High	Master Protein	P33993	DNA replication licensing factor MCM7 OS=Homo sapiens OX=9606 GN=MCM7 PE=1 SV=4	0	67.702	32	16	31	16	1	719	81.3	6.46	86.24	16
High	Master Protein	P17812	CTP synthase 1 OS=Homo sapiens OX=9606 GN=CTPS1 PE=1 SV=2	0	66.364	36	13	28	13	1	591	66.6	6.46	81.02	13
High	Master Protein	Q9Y678	Coatomer subunit gamma-1 OS=Homo sapiens OX=9606 GN=COPG1 PE=1 SV=1	0	66.126	21	12	21	11	1	874	97.7	5.47	67.03	12
High	Master Protein	Q09161	Nuclear cap-binding protein subunit 1 OS=Homo sapiens OX=9606 GN=NCBP1 PE=1 SV=1	0	65.485	23	11	25	11	1	790	91.8	6.43	73.63	11
High	Master Protein	P31939	Bifunctional purine biosynthesis protein ATIC OS=Homo sapiens OX=9606 GN=ATIC PE=1 SV=3	0	64.852	33	13	27	13	1	592	64.6	6.71	98.3	13
High	Master Protein	Q13838-2	Isoform 2 of Spliceosome RNA helicase DDX39B OS=Homo sapiens OX=9606 GN=DDX39B	0	64.837	36	13	36	4	1	443	50.6	5.88	116.37	13
High	Master Protein	Q12905	Interleukin enhancer-binding factor 2 OS=Homo sapiens OX=9606 GN=ILF2 PE=1 SV=2	0	63.432	34	9	25	9	1	390	43	5.26	95.83	9
High	Master Protein	P63010-2	Isoform 2 of AP-2 complex subunit beta OS=Homo sapiens OX=9606 GN=AP2B1	0	63.402	17	12	32	5	1	951	105.6	5.34	114.51	12
High	Master Protein	P53618	Coatomer subunit beta OS=Homo sapiens OX=9606 GN=COPB1 PE=1 SV=3	0	63.397	17	12	26	12	1	953	107.1	6.05	80.21	12
High	Master Protein	Q9Y230	RuvB-like 2 OS=Homo sapiens OX=9606 GN=RUVBL2 PE=1 SV=3	0	62.916	41	14	40	14	1	463	51.1	5.64	118.96	14
High	Master Protein	O43390	Heterogeneous nuclear ribonucleoprotein R OS=Homo sapiens OX=9606 GN=HNRNPR PE=1 SV=1	0	62.884	24	13	29	1	1	633	70.9	8.13	92.37	13
High	Master Protein	P00558	Phosphoglycerate kinase 1 OS=Homo sapiens OX=9606 GN=PGK1 PE=1 SV=3	0	62.686	47	14	34	14	1	417	44.6	8.1	109.9	14
High	Master Protein	Q12931	Heat shock protein 75 kDa, mitochondrial OS=Homo sapiens OX=9606 GN=TRAP1 PE=1 SV=3	0	62.476	29	14	25	13	1	704	80.1	8.21	86.41	14
High	Master Protein	P55795	Heterogeneous nuclear ribonucleoprotein H2 OS=Homo sapiens OX=9606 GN=HNRNPH2 PE=1 SV=1	0	62.075	22	7	32	2	1	449	49.2	6.3	110.34	7
High	Master Protein	Q9UJV9	Probable ATP-dependent RNA helicase DDX41 OS=Homo sapiens OX=9606 GN=DDX41 PE=1 SV=2	0	61.91	34	18	34	18	1	622	69.8	6.84	91.14	18
High	Master Protein	O00425	Insulin-like growth factor 2 mRNA-binding protein 3 OS=Homo sapiens OX=9606 GN=IGF2BP3 PE=1 SV=2	0	61.732	35	15	29	12	1	579	63.7	8.87	86.38	15
High	Master Protein	P35606	Coatomer subunit beta' OS=Homo sapiens OX=9606 GN=COPB2 PE=1 SV=2	0	61.704	29	15	30	15	1	906	102.4	5.27	87.91	15
High	Master Protein	P08243	Asparagine synthetase [glutamine-hydrolyzing] OS=Homo sapiens OX=9606 GN=ASNS PE=1 SV=4	0	61.219	37	15	32	15	1	561	64.3	6.86	94.95	15
High	Master Protein	P09651	Heterogeneous nuclear ribonucleoprotein A1 OS=Homo sapiens OX=9606 GN=HNRNPA1 PE=1 SV=5	0	61.214	47	14	35	12	1	372	38.7	9.13	93.25	14
High	Master Protein	Q93050	V-type proton ATPase 116 kDa subunit a1 OS=Homo sapiens OX=9606 GN=ATP6V0A1 PE=1 SV=3	0	60.867	22	13	29	13	1	837	96.4	6.43	102.44	13
High	Master Protein	O43390-2	Isoform 2 of Heterogeneous nuclear ribonucleoprotein R OS=Homo sapiens OX=9606 GN=HNRNPR	0	60.734	25	13	28	1	1	636	71.2	8.13	89.45	13
High	Master Protein	P27824-2	Isoform 2 of Calnexin OS=Homo sapiens OX=9606 GN=CANX	0	60.108	30	14	33	14	1	627	71.5	4.7	98.99	14
High	Master Protein	P26599-3	Isoform 3 of Polypyrimidine tract-binding protein 1 OS=Homo sapiens OX=9606 GN=PTBP1	0	59.063	38	14	38	14	1	557	59.6	9.16	121.04	14
High	Master Protein	P49588-2	Isoform 2 of Alanine--tRNA ligase, cytoplasmic OS=Homo sapiens OX=9606 GN=AARS1	0	58.951	21	13	27	13	1	992	109.2	5.57	95.93	13
High	Master Protein	Q96F86	Enhancer of mRNA-decapping protein 3 OS=Homo sapiens OX=9606 GN=EDC3 PE=1 SV=1	0	58.722	35	12	35	12	1	508	56	7.11	112.93	12
High	Master Protein	O15042	U2 snRNP-associated SURP motif-containing protein OS=Homo sapiens OX=9606 GN=U2SURP PE=1 SV=2	0	58.247	20	12	24	12	1	1029	118.2	8.47	56.78	12
High	Master Protein	Q13310-3	Isoform 3 of Polyadenylate-binding protein 4 OS=Homo sapiens OX=9606 GN=PABPC4	0	58.184	27	15	25	9	1	660	72.3	9.35	76.39	15
High	Master Protein	Q00610	Clathrin heavy chain 1 OS=Homo sapiens OX=9606 GN=CLTC PE=1 SV=5	0	58.167	15	17	27	17	1	1675	191.5	5.69	89.33	17
High	Master Protein	P08670	Vimentin OS=Homo sapiens OX=9606 GN=VIM PE=1 SV=4	0	58.122	40	17	35	16	1	466	53.6	5.12	95.69	17
High	Master Protein	P29401-2	Isoform 2 of Transketolase OS=Homo sapiens OX=9606 GN=TKT	0	57.388	26	11	21	11	1	631	68.8	7.52	75.39	11
High	Master Protein	Q00341	Vigilin OS=Homo sapiens OX=9606 GN=HDLBP PE=1 SV=2	0	57.169	17	14	23	14	1	1268	141.4	6.87	68.02	14
High	Master Protein	P41252	Isoleucine--tRNA ligase, cytoplasmic OS=Homo sapiens OX=9606 GN=IARS1 PE=1 SV=2	0	56.798	15	12	21	12	1	1262	144.4	6.15	76.32	12
High	Master Protein	O94973-2	Isoform 2 of AP-2 complex subunit alpha-2 OS=Homo sapiens OX=9606 GN=AP2A2	0	56.122	21	13	26	9	1	940	104	6.86	74.25	13
High	Master Protein	Q6PKG0	La-related protein 1 OS=Homo sapiens OX=9606 GN=LARP1 PE=1 SV=2	0	55.964	25	14	21	14	1	1096	123.4	8.82	67.73	14
High	Master Protein	Q9NR30	Nucleolar RNA helicase 2 OS=Homo sapiens OX=9606 GN=DDX21 PE=1 SV=5	0	55.486	26	14	25	13	1	783	87.3	9.28	80.85	14
High	Master Protein	P12814-4	Isoform 4 of Alpha-actinin-1 OS=Homo sapiens OX=9606 GN=ACTN1	0	55.159	16	12	24	3	1	930	107.1	5.58	84.17	12
High	Master Protein	Q53GS9	U4/U6.U5 tri-snRNP-associated protein 2 OS=Homo sapiens OX=9606 GN=USP39 PE=1 SV=2	0	55.05	28	12	24	12	1	565	65.3	8.91	66.28	12
High	Master Protein	Q04724	Transducin-like enhancer protein 1 OS=Homo sapiens OX=9606 GN=TLE1 PE=1 SV=2	0	54.68	27	11	28	4	1	770	83.1	7.24	83.88	11
High	Master Protein	Q9NW64	Pre-mRNA-splicing factor RBM22 OS=Homo sapiens OX=9606 GN=RBM22 PE=1 SV=1	0	54.299	29	9	24	9	1	420	46.9	8.54	77.31	9
High	Master Protein	P30101	Protein disulfide-isomerase A3 OS=Homo sapiens OX=9606 GN=PDIA3 PE=1 SV=4	0	53.773	32	13	31	13	1	505	56.7	6.35	88.9	13
High	Master Protein	P06748	Nucleophosmin OS=Homo sapiens OX=9606 GN=NPM1 PE=1 SV=2	0	53.72	41	7	23	7	1	294	32.6	4.78	82.41	7
High	Master Protein	Q13200	26S proteasome non-ATPase regulatory subunit 2 OS=Homo sapiens OX=9606 GN=PSMD2 PE=1 SV=3	0	53.514	16	10	21	10	1	908	100.1	5.2	77.43	10
High	Master Protein	Q9NQS1	Cell death regulator Aven OS=Homo sapiens OX=9606 GN=AVEN PE=1 SV=1	0	53.185	44	9	26	9	1	362	38.5	4.98	98.32	9
High	Master Protein	Q9BUQ8	Probable ATP-dependent RNA helicase DDX23 OS=Homo sapiens OX=9606 GN=DDX23 PE=1 SV=3	0	52.968	19	12	31	12	1	820	95.5	9.55	90.55	12
High	Master Protein	P22234	Multifunctional protein ADE2 OS=Homo sapiens OX=9606 GN=PAICS PE=1 SV=3	0	52.395	35	10	26	10	1	425	47	7.23	93.5	10
High	Master Protein	P07195	L-lactate dehydrogenase B chain OS=Homo sapiens OX=9606 GN=LDHB PE=1 SV=2	0	52.271	44	11	30	10	1	334	36.6	6.05	86.99	11
High	Master Protein	P05388	60S acidic ribosomal protein P0 OS=Homo sapiens OX=9606 GN=RPLP0 PE=1 SV=1	0	52.143	34	7	23	7	1	317	34.3	5.97	74.55	7
High	Master Protein	P31040	Succinate dehydrogenase [ubiquinone] flavoprotein subunit, mitochondrial OS=Homo sapiens OX=9606 GN=SDHA PE=1 SV=2	0	51.197	29	11	23	11	1	664	72.6	7.39	66.9	11
High	Master Protein	Q32MZ4	Leucine-rich repeat flightless-interacting protein 1 OS=Homo sapiens OX=9606 GN=LRRFIP1 PE=1 SV=2	0	50.962	18	10	23	10	1	808	89.2	4.65	80.18	10
High	Master Protein	Q8WXI9	Transcriptional repressor p66-beta OS=Homo sapiens OX=9606 GN=GATAD2B PE=1 SV=1	0	49.77	28	11	23	10	1	593	65.2	9.7	72.81	11
High	Master Protein	Q9Y265	RuvB-like 1 OS=Homo sapiens OX=9606 GN=RUVBL1 PE=1 SV=1	0	49.615	34	11	29	11	1	456	50.2	6.42	89.04	11
High	Master Protein	P36578	60S ribosomal protein L4 OS=Homo sapiens OX=9606 GN=RPL4 PE=1 SV=5	0	48.788	38	15	32	15	1	427	47.7	11.06	73.91	15
High	Master Protein	O43290	U4/U6.U5 tri-snRNP-associated protein 1 OS=Homo sapiens OX=9606 GN=SART1 PE=1 SV=1	0	47.758	21	11	22	11	1	800	90.2	6.13	62.32	11
High	Master Protein	Q9P2J5	Leucine--tRNA ligase, cytoplasmic OS=Homo sapiens OX=9606 GN=LARS1 PE=1 SV=2	0	47.755	14	11	19	11	1	1176	134.4	7.3	56.31	11
High	Master Protein	P04075-2	Isoform 2 of Fructose-bisphosphate aldolase A OS=Homo sapiens OX=9606 GN=ALDOA	0	47.683	42	13	35	11	1	418	45.2	8.25	89.09	13
High	Master Protein	Q07065	Cytoskeleton-associated protein 4 OS=Homo sapiens OX=9606 GN=CKAP4 PE=1 SV=2	0	47.504	26	11	22	11	1	602	66	5.92	77.83	11
High	Master Protein	Q8WUM4-2	Isoform 2 of Programmed cell death 6-interacting protein OS=Homo sapiens OX=9606 GN=PDCD6IP	0	47.035	14	8	13	8	1	873	96.7	6.52	51.86	8
High	Master Protein	P28288	ATP-binding cassette sub-family D member 3 OS=Homo sapiens OX=9606 GN=ABCD3 PE=1 SV=1	0	46.825	23	12	22	11	1	659	75.4	9.36	67.62	12
High	Master Protein	Q10567	AP-1 complex subunit beta-1 OS=Homo sapiens OX=9606 GN=AP1B1 PE=1 SV=2	0	46.556	16	11	29	4	1	949	104.6	5.06	90	11
High	Master Protein	P54886	Delta-1-pyrroline-5-carboxylate synthase OS=Homo sapiens OX=9606 GN=ALDH18A1 PE=1 SV=2	0	46.111	21	12	23	12	1	795	87.2	7.12	67	12
High	Master Protein	O94832	Unconventional myosin-Id OS=Homo sapiens OX=9606 GN=MYO1D PE=1 SV=2	0	46.025	15	10	12	10	1	1006	116.1	9.39	45.61	10
High	Master Protein	Q9Y2X7-3	Isoform 3 of ARF GTPase-activating protein GIT1 OS=Homo sapiens OX=9606 GN=GIT1	0	45.919	26	13	24	11	1	770	85.4	7.01	68.3	13
High	Master Protein	P39023	60S ribosomal protein L3 OS=Homo sapiens OX=9606 GN=RPL3 PE=1 SV=2	0	45.872	28	10	22	10	1	403	46.1	10.18	59.43	10
High	Master Protein	Q15233	Non-POU domain-containing octamer-binding protein OS=Homo sapiens OX=9606 GN=NONO PE=1 SV=4	0	45.736	29	11	23	10	1	471	54.2	8.95	73.65	11
High	Master Protein	P40939	Trifunctional enzyme subunit alpha, mitochondrial OS=Homo sapiens OX=9606 GN=HADHA PE=1 SV=2	0	45.497	20	10	21	10	1	763	82.9	9.04	66.82	10
High	Master Protein	P07910	Heterogeneous nuclear ribonucleoproteins C1/C2 OS=Homo sapiens OX=9606 GN=HNRNPC PE=1 SV=4	0	45.27	29	11	26	11	1	306	33.7	5.08	80.03	11
High	Master Protein	P12004	Proliferating cell nuclear antigen OS=Homo sapiens OX=9606 GN=PCNA PE=1 SV=1	0	45.255	37	8	20	8	1	261	28.8	4.69	62.95	8
High	Master Protein	O95831	Apoptosis-inducing factor 1, mitochondrial OS=Homo sapiens OX=9606 GN=AIFM1 PE=1 SV=1	0	45.058	23	11	26	11	1	613	66.9	8.95	79.05	11
High	Master Protein	P09622	Dihydrolipoyl dehydrogenase, mitochondrial OS=Homo sapiens OX=9606 GN=DLD PE=1 SV=2	0	45.048	24	10	17	10	1	509	54.1	7.85	62.51	10
High	Master Protein	Q9UKV3	Apoptotic chromatin condensation inducer in the nucleus OS=Homo sapiens OX=9606 GN=ACIN1 PE=1 SV=2	0	44.788	9	9	18	9	1	1341	151.8	6.43	57.19	9
High	Master Protein	P61421	V-type proton ATPase subunit d 1 OS=Homo sapiens OX=9606 GN=ATP6V0D1 PE=1 SV=1	0	44.735	36	8	18	8	1	351	40.3	5	62.4	8
High	Master Protein	Q9BUJ2	Heterogeneous nuclear ribonucleoprotein U-like protein 1 OS=Homo sapiens OX=9606 GN=HNRNPUL1 PE=1 SV=2	0	44.4	17	11	22	11	1	856	95.7	6.92	60.25	11
High	Master Protein	P55884-2	Isoform 2 of Eukaryotic translation initiation factor 3 subunit B OS=Homo sapiens OX=9606 GN=EIF3B	0	44.323	19	11	24	11	1	873	99	5.08	72.63	11
High	Master Protein	Q92499	ATP-dependent RNA helicase DDX1 OS=Homo sapiens OX=9606 GN=DDX1 PE=1 SV=2	0	44.245	20	10	16	10	1	740	82.4	7.23	49.07	10
High	Master Protein	O95373	Importin-7 OS=Homo sapiens OX=9606 GN=IPO7 PE=1 SV=1	0	44.221	14	10	24	10	1	1038	119.4	4.82	72.33	10
High	Master Protein	P36957	Dihydrolipoyllysine-residue succinyltransferase component of 2-oxoglutarate dehydrogenase complex, mitochondrial OS=Homo sapiens OX=9606 GN=DLST PE=1 SV=4	0	43.513	18	6	21	6	1	453	48.7	8.95	82.98	6
High	Master Protein	O75955	Flotillin-1 OS=Homo sapiens OX=9606 GN=FLOT1 PE=1 SV=3	0	43.459	29	9	16	9	1	427	47.3	7.49	56.94	9
High	Master Protein	Q04727-3	Isoform 3 of Transducin-like enhancer protein 4 OS=Homo sapiens OX=9606 GN=TLE4	0	43.242	19	9	17	2	1	805	87.6	7.58	58.45	9
High	Master Protein	P63244	Receptor of activated protein C kinase 1 OS=Homo sapiens OX=9606 GN=RACK1 PE=1 SV=3	0	43.131	41	8	21	8	1	317	35.1	7.69	72.16	8
High	Master Protein	P38919	Eukaryotic initiation factor 4A-III OS=Homo sapiens OX=9606 GN=EIF4A3 PE=1 SV=4	0	43.102	23	11	26	7	1	411	46.8	6.73	66.72	11
High	Master Protein	Q9UJZ1	Stomatin-like protein 2, mitochondrial OS=Homo sapiens OX=9606 GN=STOML2 PE=1 SV=1	0	42.994	33	8	16	8	1	356	38.5	7.39	52.79	8
High	Master Protein	Q99460	26S proteasome non-ATPase regulatory subunit 1 OS=Homo sapiens OX=9606 GN=PSMD1 PE=1 SV=2	0	42.709	19	9	13	9	1	953	105.8	5.39	49.18	9
High	Master Protein	P05141	ADP/ATP translocase 2 OS=Homo sapiens OX=9606 GN=SLC25A5 PE=1 SV=7	0	42.595	42	13	24	4	1	298	32.8	9.69	61.16	13
High	Master Protein	A0FGR8-2	Isoform 2 of Extended synaptotagmin-2 OS=Homo sapiens OX=9606 GN=ESYT2	0	42.385	16	9	17	9	1	893	98.8	8.68	53.76	9
High	Master Protein	P53621	Coatomer subunit alpha OS=Homo sapiens OX=9606 GN=COPA PE=1 SV=2	0	42.236	14	11	22	11	1	1224	138.3	7.66	70.36	11
High	Master Protein	Q15365	Poly(rC)-binding protein 1 OS=Homo sapiens OX=9606 GN=PCBP1 PE=1 SV=2	0	42.228	37	8	19	6	1	356	37.5	7.09	66.71	8
High	Master Protein	P28331-2	Isoform 2 of NADH-ubiquinone oxidoreductase 75 kDa subunit, mitochondrial OS=Homo sapiens OX=9606 GN=NDUFS1	0	42.134	17	9	15	9	1	741	80.9	6.64	52.85	9
High	Master Protein	P12956	X-ray repair cross-complementing protein 6 OS=Homo sapiens OX=9606 GN=XRCC6 PE=1 SV=2	0	41.903	29	13	23	13	1	609	69.8	6.64	56.62	13
High	Master Protein	Q969X5	Endoplasmic reticulum-Golgi intermediate compartment protein 1 OS=Homo sapiens OX=9606 GN=ERGIC1 PE=1 SV=1	0	41.893	42	9	22	9	1	290	32.6	7.06	57.97	9
High	Master Protein	Q86XP3	ATP-dependent RNA helicase DDX42 OS=Homo sapiens OX=9606 GN=DDX42 PE=1 SV=1	0	41.747	15	7	15	7	1	938	102.9	7.02	56.79	7
High	Master Protein	P14868	Aspartate--tRNA ligase, cytoplasmic OS=Homo sapiens OX=9606 GN=DARS1 PE=1 SV=2	0	41.627	26	10	17	10	1	501	57.1	6.55	42.41	10
High	Master Protein	P54136	Arginine--tRNA ligase, cytoplasmic OS=Homo sapiens OX=9606 GN=RARS1 PE=1 SV=2	0	41.476	18	10	22	10	1	660	75.3	6.68	72.37	10
High	Master Protein	Q14166	Tubulin--tyrosine ligase-like protein 12 OS=Homo sapiens OX=9606 GN=TTLL12 PE=1 SV=2	0	41.396	26	10	21	10	1	644	74.4	5.53	61.47	10
High	Master Protein	Q9Y3I0	RNA-splicing ligase RtcB homolog OS=Homo sapiens OX=9606 GN=RTCB PE=1 SV=1	0	41.049	26	9	16	9	1	505	55.2	7.23	39.21	9
High	Master Protein	P12268	Inosine-5'-monophosphate dehydrogenase 2 OS=Homo sapiens OX=9606 GN=IMPDH2 PE=1 SV=2	0	40.633	33	11	23	11	1	514	55.8	6.9	59.78	11
High	Master Protein	P49756	RNA-binding protein 25 OS=Homo sapiens OX=9606 GN=RBM25 PE=1 SV=3	0	40.37	18	11	24	11	1	843	100.1	6.32	70.27	11
High	Master Protein	P52292	Importin subunit alpha-1 OS=Homo sapiens OX=9606 GN=KPNA2 PE=1 SV=1	0	40.196	24	9	18	9	1	529	57.8	5.4	73.36	9
High	Master Protein	P27797	Calreticulin OS=Homo sapiens OX=9606 GN=CALR PE=1 SV=1	0	40.037	35	8	22	8	1	417	48.1	4.44	74.15	8
High	Master Protein	Q05639	Elongation factor 1-alpha 2 OS=Homo sapiens OX=9606 GN=EEF1A2 PE=1 SV=1	0	39.744	30	9	22	2	1	463	50.4	9.03	61.82	9
High	Master Protein	O75400	Pre-mRNA-processing factor 40 homolog A OS=Homo sapiens OX=9606 GN=PRPF40A PE=1 SV=2	0	39.615	14	11	19	11	1	957	108.7	7.56	55.59	11
High	Master Protein	Q2TAY7	WD40 repeat-containing protein SMU1 OS=Homo sapiens OX=9606 GN=SMU1 PE=1 SV=2	0	39.52	29	11	14	11	1	513	57.5	7.18	39.63	11
High	Master Protein	Q9BXP5	Serrate RNA effector molecule homolog OS=Homo sapiens OX=9606 GN=SRRT PE=1 SV=1	0	39.46	15	9	16	9	1	876	100.6	5.96	51.16	9
High	Master Protein	P23246	Splicing factor, proline- and glutamine-rich OS=Homo sapiens OX=9606 GN=SFPQ PE=1 SV=2	0	38.965	18	8	14	7	1	707	76.1	9.44	44.14	8
High	Master Protein	P62195	26S proteasome regulatory subunit 8 OS=Homo sapiens OX=9606 GN=PSMC5 PE=1 SV=1	0	38.676	30	9	17	8	1	406	45.6	7.55	60.47	9
High	Master Protein	P07237	Protein disulfide-isomerase OS=Homo sapiens OX=9606 GN=P4HB PE=1 SV=3	0	38.336	22	9	17	9	1	508	57.1	4.87	47.82	9
High	Master Protein	P67809	Y-box-binding protein 1 OS=Homo sapiens OX=9606 GN=YBX1 PE=1 SV=3	0	38.294	41	6	13	4	1	324	35.9	9.88	59.75	6
High	Master Protein	P07814	Bifunctional glutamate/proline--tRNA ligase OS=Homo sapiens OX=9606 GN=EPRS1 PE=1 SV=5	0	38.134	11	10	20	10	1	1512	170.5	7.33	70	10
High	Master Protein	Q92598-4	Isoform 4 of Heat shock protein 105 kDa OS=Homo sapiens OX=9606 GN=HSPH1	0	37.909	19	10	17	8	1	860	97.4	5.72	48.56	10
High	Master Protein	Q14254	Flotillin-2 OS=Homo sapiens OX=9606 GN=FLOT2 PE=1 SV=2	0	37.792	31	11	20	11	1	428	47	5.25	62.3	11
High	Master Protein	Q13045	Protein flightless-1 homolog OS=Homo sapiens OX=9606 GN=FLII PE=1 SV=2	0	37.494	11	9	14	9	1	1269	144.7	6.05	50.48	9
High	Master Protein	Q15942	Zyxin OS=Homo sapiens OX=9606 GN=ZYX PE=1 SV=1	0	37.322	24	8	22	8	1	572	61.2	6.67	67.35	8
High	Master Protein	Q9Y383	Putative RNA-binding protein Luc7-like 2 OS=Homo sapiens OX=9606 GN=LUC7L2 PE=1 SV=2	0	36.776	21	6	22	6	1	392	46.5	10.01	61.33	6
High	Master Protein	P08865	40S ribosomal protein SA OS=Homo sapiens OX=9606 GN=RPSA PE=1 SV=4	0	36.472	36	6	17	6	1	295	32.8	4.87	63.42	6
High	Master Protein	Q16531	DNA damage-binding protein 1 OS=Homo sapiens OX=9606 GN=DDB1 PE=1 SV=1	0	36.448	11	7	17	7	1	1140	126.9	5.26	59.6	7
High	Master Protein	O15371	Eukaryotic translation initiation factor 3 subunit D OS=Homo sapiens OX=9606 GN=EIF3D PE=1 SV=1	0	36.097	17	5	10	5	1	548	63.9	6.05	41.99	5
High	Master Protein	P52597	Heterogeneous nuclear ribonucleoprotein F OS=Homo sapiens OX=9606 GN=HNRNPF PE=1 SV=3	0	35.864	24	6	16	4	1	415	45.6	5.58	52.32	6
High	Master Protein	P06744-2	Isoform 2 of Glucose-6-phosphate isomerase OS=Homo sapiens OX=9606 GN=GPI	0	35.775	20	9	23	9	1	569	64.3	8.91	54.05	9
High	Master Protein	Q86YP4-3	Isoform 3 of Transcriptional repressor p66-alpha OS=Homo sapiens OX=9606 GN=GATAD2A	0	35.643	23	11	24	10	1	634	68.1	9.94	65.23	11
High	Master Protein	P00338-3	Isoform 3 of L-lactate dehydrogenase A chain OS=Homo sapiens OX=9606 GN=LDHA	0	35.626	39	10	18	9	1	361	39.8	8.43	46.5	10
High	Master Protein	O14744	Protein arginine N-methyltransferase 5 OS=Homo sapiens OX=9606 GN=PRMT5 PE=1 SV=4	0	35.609	21	9	23	9	1	637	72.6	6.29	64.1	9
High	Master Protein	Q9Y512	Sorting and assembly machinery component 50 homolog OS=Homo sapiens OX=9606 GN=SAMM50 PE=1 SV=3	0	35.52	29	9	18	9	1	469	51.9	6.9	67.49	9
High	Master Protein	P38606	V-type proton ATPase catalytic subunit A OS=Homo sapiens OX=9606 GN=ATP6V1A PE=1 SV=2	0	35.416	22	10	14	10	1	617	68.3	5.52	49.94	10
High	Master Protein	P12236	ADP/ATP translocase 3 OS=Homo sapiens OX=9606 GN=SLC25A6 PE=1 SV=4	0	35.134	42	11	22	2	1	298	32.8	9.74	54.53	11
High	Master Protein	O95232	Luc7-like protein 3 OS=Homo sapiens OX=9606 GN=LUC7L3 PE=1 SV=2	0	34.679	22	6	13	6	1	432	51.4	9.79	54.28	6
High	Master Protein	Q8IX12	Cell division cycle and apoptosis regulator protein 1 OS=Homo sapiens OX=9606 GN=CCAR1 PE=1 SV=2	0	34.335	11	8	13	8	1	1150	132.7	5.76	39.27	8
High	Master Protein	Q15366-2	Isoform 2 of Poly(rC)-binding protein 2 OS=Homo sapiens OX=9606 GN=PCBP2	0	34.328	32	7	18	5	1	366	38.6	6.79	60.48	7
High	Master Protein	O75477	Erlin-1 OS=Homo sapiens OX=9606 GN=ERLIN1 PE=1 SV=2	0	34.315	36	9	17	6	1	348	39.1	7.87	48.81	9
High	Master Protein	P26639-2	Isoform 2 of Threonine--tRNA ligase 1, cytoplasmic OS=Homo sapiens OX=9606 GN=TARS1	0	34.177	17	9	12	9	1	756	86.8	6.77	39.25	9
High	Master Protein	P23526	Adenosylhomocysteinase OS=Homo sapiens OX=9606 GN=AHCY PE=1 SV=4	0	33.624	26	9	13	9	1	432	47.7	6.34	39.12	9
High	Master Protein	O00139-2	Isoform 2 of Kinesin-like protein KIF2A OS=Homo sapiens OX=9606 GN=KIF2A	0	33.621	14	7	17	7	1	660	75	6.4	58.82	7
High	Master Protein	Q86VP6	Cullin-associated NEDD8-dissociated protein 1 OS=Homo sapiens OX=9606 GN=CAND1 PE=1 SV=2	0	33.35	12	10	15	10	1	1230	136.3	5.78	45.22	10
High	Master Protein	P35637	RNA-binding protein FUS OS=Homo sapiens OX=9606 GN=FUS PE=1 SV=1	0	33.298	12	5	14	5	1	526	53.4	9.36	48.73	5
High	Master Protein	P22102	Trifunctional purine biosynthetic protein adenosine-3 OS=Homo sapiens OX=9606 GN=GART PE=1 SV=1	0	33.276	15	9	10	9	1	1010	107.7	6.7	34.83	9
High	Master Protein	Q9Y4L1	Hypoxia up-regulated protein 1 OS=Homo sapiens OX=9606 GN=HYOU1 PE=1 SV=1	0	33.075	13	7	14	7	1	999	111.3	5.22	48.67	7
High	Master Protein	Q13573	SNW domain-containing protein 1 OS=Homo sapiens OX=9606 GN=SNW1 PE=1 SV=1	0	33.063	17	6	12	6	1	536	61.5	9.52	40.86	6
High	Master Protein	O75534-4	Isoform 4 of Cold shock domain-containing protein E1 OS=Homo sapiens OX=9606 GN=CSDE1	0	32.825	13	10	20	10	1	844	93.7	6.52	37.51	10
High	Master Protein	O43795	Unconventional myosin-Ib OS=Homo sapiens OX=9606 GN=MYO1B PE=1 SV=3	0	32.688	9	7	12	7	1	1136	131.9	9.38	31.87	7
High	Master Protein	P19784	Casein kinase II subunit alpha' OS=Homo sapiens OX=9606 GN=CSNK2A2 PE=1 SV=1	0	32.642	24	6	13	5	1	350	41.2	8.56	38.76	6
High	Master Protein	Q07021	Complement component 1 Q subcomponent-binding protein, mitochondrial OS=Homo sapiens OX=9606 GN=C1QBP PE=1 SV=1	0	32.593	26	5	19	5	1	282	31.3	4.84	63.3	5
High	Master Protein	P04843	Dolichyl-diphosphooligosaccharide--protein glycosyltransferase subunit 1 OS=Homo sapiens OX=9606 GN=RPN1 PE=1 SV=1	0	32.572	21	9	19	9	1	607	68.5	6.38	58.55	9
High	Master Protein	Q9Y5B6	PAX3- and PAX7-binding protein 1 OS=Homo sapiens OX=9606 GN=PAXBP1 PE=1 SV=2	0	32.513	12	7	10	7	1	917	104.7	5.68	33.24	7
High	Master Protein	P60174-3	Isoform 2 of Triosephosphate isomerase OS=Homo sapiens OX=9606 GN=TPI1	0	32.259	44	8	18	8	1	286	30.8	5.92	56.12	8
High	Master Protein	Q15637-5	Isoform 5 of Splicing factor 1 OS=Homo sapiens OX=9606 GN=SF1	0	32.208	19	7	14	7	1	673	71.7	9.58	42.26	7
High	Master Protein	P63104	14-3-3 protein zeta/delta OS=Homo sapiens OX=9606 GN=YWHAZ PE=1 SV=1	0	31.998	37	7	9	4	1	245	27.7	4.79	32.86	7
High	Master Protein	Q9Y487	V-type proton ATPase 116 kDa subunit a2 OS=Homo sapiens OX=9606 GN=ATP6V0A2 PE=1 SV=2	0	31.855	15	9	11	9	1	856	98	6.61	29.5	9
High	Master Protein	P04844	Dolichyl-diphosphooligosaccharide--protein glycosyltransferase subunit 2 OS=Homo sapiens OX=9606 GN=RPN2 PE=1 SV=3	0	31.829	17	7	14	7	1	631	69.2	5.69	46.01	7
High	Master Protein	P53985	Monocarboxylate transporter 1 OS=Homo sapiens OX=9606 GN=SLC16A1 PE=1 SV=3	0	31.79	12	6	16	6	1	500	53.9	8.66	49.71	6
High	Master Protein	O95757	Heat shock 70 kDa protein 4L OS=Homo sapiens OX=9606 GN=HSPA4L PE=1 SV=3	0	31.406	12	7	11	5	1	839	94.5	5.88	35.97	7
High	Master Protein	Q9UBB9	Tuftelin-interacting protein 11 OS=Homo sapiens OX=9606 GN=TFIP11 PE=1 SV=1	0	30.931	16	9	12	9	1	837	96.8	5.67	30.34	9
High	Master Protein	P33992	DNA replication licensing factor MCM5 OS=Homo sapiens OX=9606 GN=MCM5 PE=1 SV=5	0	30.812	18	9	19	9	1	734	82.2	8.37	47.87	9
High	Master Protein	P56192	Methionine--tRNA ligase, cytoplasmic OS=Homo sapiens OX=9606 GN=MARS1 PE=1 SV=2	0	30.708	14	7	12	7	1	900	101.1	6.16	43.11	7
High	Master Protein	Q14155-5	Isoform 5 of Rho guanine nucleotide exchange factor 7 OS=Homo sapiens OX=9606 GN=ARHGEF7	0	30.685	15	7	13	7	1	731	82.5	6.84	34.35	7
High	Master Protein	P26640	Valine--tRNA ligase OS=Homo sapiens OX=9606 GN=VARS1 PE=1 SV=4	0	30.614	8	7	16	7	1	1264	140.4	7.59	43.85	7
High	Master Protein	P20700	Lamin-B1 OS=Homo sapiens OX=9606 GN=LMNB1 PE=1 SV=2	0	30.511	16	6	10	6	1	586	66.4	5.16	36.66	6
High	Master Protein	Q15084-2	Isoform 2 of Protein disulfide-isomerase A6 OS=Homo sapiens OX=9606 GN=PDIA6	0	30.508	19	6	11	6	1	492	53.9	5.33	40.55	6
High	Master Protein	Q8IWX8	Calcium homeostasis endoplasmic reticulum protein OS=Homo sapiens OX=9606 GN=CHERP PE=1 SV=3	0	30.209	17	7	10	7	1	916	103.6	9.04	36.69	7
High	Master Protein	P13667	Protein disulfide-isomerase A4 OS=Homo sapiens OX=9606 GN=PDIA4 PE=1 SV=2	0	29.993	15	8	17	8	1	645	72.9	5.07	46.78	8
High	Master Protein	P49915	GMP synthase [glutamine-hydrolyzing] OS=Homo sapiens OX=9606 GN=GMPS PE=1 SV=1	0	29.828	15	7	16	7	1	693	76.7	6.87	40.36	7
High	Master Protein	P08621	U1 small nuclear ribonucleoprotein 70 kDa OS=Homo sapiens OX=9606 GN=SNRNP70 PE=1 SV=2	0	29.756	19	7	14	7	1	437	51.5	9.94	32.57	7
High	Master Protein	A6NHL2	Tubulin alpha chain-like 3 OS=Homo sapiens OX=9606 GN=TUBAL3 PE=1 SV=2	0	29.516	10	5	18	1	1	446	49.9	6.05	50.57	5
High	Master Protein	P50395	Rab GDP dissociation inhibitor beta OS=Homo sapiens OX=9606 GN=GDI2 PE=1 SV=2	0	29.423	24	7	12	7	1	445	50.6	6.47	40.84	7
High	Master Protein	Q9UBS4	DnaJ homolog subfamily B member 11 OS=Homo sapiens OX=9606 GN=DNAJB11 PE=1 SV=1	0	29.196	30	7	16	7	1	358	40.5	6.18	57.15	7
High	Master Protein	P25205-2	Isoform 2 of DNA replication licensing factor MCM3 OS=Homo sapiens OX=9606 GN=MCM3	0	29.035	11	7	12	7	1	853	95.8	5.77	41.3	7
High	Master Protein	P45880-1	Isoform 1 of Voltage-dependent anion-selective channel protein 2 OS=Homo sapiens OX=9606 GN=VDAC2	0	28.594	31	6	14	6	1	309	33.4	7.59	47.79	6
High	Master Protein	Q13123	Protein Red OS=Homo sapiens OX=9606 GN=IK PE=1 SV=3	0	28.484	19	8	14	8	1	557	65.6	6.64	44.36	8
High	Master Protein	O00159	Unconventional myosin-Ic OS=Homo sapiens OX=9606 GN=MYO1C PE=1 SV=4	0	28.469	10	8	10	8	1	1063	121.6	9.41	30.09	8
High	Master Protein	Q92973	Transportin-1 OS=Homo sapiens OX=9606 GN=TNPO1 PE=1 SV=2	0	28.425	12	7	15	7	1	898	102.3	4.98	40	7
High	Master Protein	Q15428	Splicing factor 3A subunit 2 OS=Homo sapiens OX=9606 GN=SF3A2 PE=1 SV=2	0	28.306	17	5	10	5	1	464	49.2	9.64	28.82	5
High	Master Protein	Q14257-2	Isoform 2 of Reticulocalbin-2 OS=Homo sapiens OX=9606 GN=RCN2	0	27.998	26	6	13	6	1	335	39.1	4.45	40.77	6
High	Master Protein	Q9BZJ0	Crooked neck-like protein 1 OS=Homo sapiens OX=9606 GN=CRNKL1 PE=1 SV=4	0	27.794	8	5	9	5	1	848	100.4	8	34.32	5
High	Master Protein	Q9UKF6	Cleavage and polyadenylation specificity factor subunit 3 OS=Homo sapiens OX=9606 GN=CPSF3 PE=1 SV=1	0	27.466	16	7	16	7	1	684	77.4	5.6	50.81	7
High	Master Protein	Q96PK6	RNA-binding protein 14 OS=Homo sapiens OX=9606 GN=RBM14 PE=1 SV=2	0	27.362	13	6	10	6	1	669	69.4	9.67	36.89	6
High	Master Protein	P61221	ATP-binding cassette sub-family E member 1 OS=Homo sapiens OX=9606 GN=ABCE1 PE=1 SV=1	0	27.342	16	7	10	7	1	599	67.3	8.34	31.98	7
High	Master Protein	Q8N1F7	Nuclear pore complex protein Nup93 OS=Homo sapiens OX=9606 GN=NUP93 PE=1 SV=2	0	27.11	12	7	14	7	1	819	93.4	5.72	46.19	7
High	Master Protein	P30837	Aldehyde dehydrogenase X, mitochondrial OS=Homo sapiens OX=9606 GN=ALDH1B1 PE=1 SV=3	0	26.982	15	5	10	5	1	517	57.2	6.8	33.22	5
High	Master Protein	Q99613	Eukaryotic translation initiation factor 3 subunit C OS=Homo sapiens OX=9606 GN=EIF3C PE=1 SV=1	0	26.815	10	6	9	6	1	913	105.3	5.68	29.43	6
High	Master Protein	O95782	AP-2 complex subunit alpha-1 OS=Homo sapiens OX=9606 GN=AP2A1 PE=1 SV=3	0	26.279	9	6	15	2	1	977	107.5	7.03	35.17	6
High	Master Protein	Q01105	Protein SET OS=Homo sapiens OX=9606 GN=SET PE=1 SV=3	0	26.268	23	5	15	5	1	290	33.5	4.32	47.47	5
High	Master Protein	Q08945	FACT complex subunit SSRP1 OS=Homo sapiens OX=9606 GN=SSRP1 PE=1 SV=1	0	26.213	12	5	11	5	1	709	81	6.87	41.91	5
High	Master Protein	P31948-2	Isoform 2 of Stress-induced-phosphoprotein 1 OS=Homo sapiens OX=9606 GN=STIP1	0	26.158	13	6	10	6	1	590	68	7.74	31.97	6
High	Master Protein	Q9HCS7	Pre-mRNA-splicing factor SYF1 OS=Homo sapiens OX=9606 GN=XAB2 PE=1 SV=2	0	26.111	10	6	7	6	1	855	99.9	6.23	26.08	6
High	Master Protein	Q9H307	Pinin OS=Homo sapiens OX=9606 GN=PNN PE=1 SV=5	0	25.957	11	6	11	6	1	717	81.6	7.14	29.15	6
High	Master Protein	Q9P2I0	Cleavage and polyadenylation specificity factor subunit 2 OS=Homo sapiens OX=9606 GN=CPSF2 PE=1 SV=2	0	25.92	9	5	11	5	1	782	88.4	5.11	37.31	5
High	Master Protein	Q99798	Aconitate hydratase, mitochondrial OS=Homo sapiens OX=9606 GN=ACO2 PE=1 SV=2	0	25.842	12	5	7	5	1	780	85.4	7.61	26.71	5
High	Master Protein	P13489	Ribonuclease inhibitor OS=Homo sapiens OX=9606 GN=RNH1 PE=1 SV=2	0	25.635	18	5	5	5	1	461	49.9	4.82	18.94	5
High	Master Protein	P27348	14-3-3 protein theta OS=Homo sapiens OX=9606 GN=YWHAQ PE=1 SV=1	0	25.556	34	8	11	4	1	245	27.7	4.78	32.64	8
High	Master Protein	P19367-3	Isoform 3 of Hexokinase-1 OS=Homo sapiens OX=9606 GN=HK1	0	25.499	8	5	8	3	1	921	102.7	6.76	26.82	5
High	Master Protein	Q8TEX9-2	Isoform 2 of Importin-4 OS=Homo sapiens OX=9606 GN=IPO4	0	25.414	7	5	9	5	1	1083	118.8	4.94	30.65	5
High	Master Protein	Q6UN15	Pre-mRNA 3'-end-processing factor FIP1 OS=Homo sapiens OX=9606 GN=FIP1L1 PE=1 SV=1	0	25.412	19	6	11	6	1	594	66.5	5.59	42	6
High	Master Protein	P40926	Malate dehydrogenase, mitochondrial OS=Homo sapiens OX=9606 GN=MDH2 PE=1 SV=3	0	25.318	23	6	8	6	1	338	35.5	8.68	27.66	6
High	Master Protein	Q96I24	Far upstream element-binding protein 3 OS=Homo sapiens OX=9606 GN=FUBP3 PE=1 SV=2	0	25.299	20	6	14	5	1	572	61.6	8.38	48.98	6
High	Master Protein	P21281	V-type proton ATPase subunit B, brain isoform OS=Homo sapiens OX=9606 GN=ATP6V1B2 PE=1 SV=3	0	25.222	13	4	7	4	1	511	56.5	5.81	29.46	4
High	Master Protein	P15311	Ezrin OS=Homo sapiens OX=9606 GN=EZR PE=1 SV=4	0	25.212	13	7	16	7	1	586	69.4	6.27	38.06	7
High	Master Protein	Q8NC51	Plasminogen activator inhibitor 1 RNA-binding protein OS=Homo sapiens OX=9606 GN=SERBP1 PE=1 SV=2	0	25.052	20	6	16	6	1	408	44.9	8.65	55.11	6
High	Master Protein	P54577	Tyrosine--tRNA ligase, cytoplasmic OS=Homo sapiens OX=9606 GN=YARS1 PE=1 SV=4	0	24.931	17	8	15	8	1	528	59.1	7.05	42.16	8
High	Master Protein	Q9P035	Very-long-chain (3R)-3-hydroxyacyl-CoA dehydratase 3 OS=Homo sapiens OX=9606 GN=HACD3 PE=1 SV=2	0	24.739	20	6	9	6	1	362	43.1	8.94	25.68	6
High	Master Protein	Q99729-2	Isoform 2 of Heterogeneous nuclear ribonucleoprotein A/B OS=Homo sapiens OX=9606 GN=HNRNPAB	0	24.526	23	6	11	5	1	332	35.9	6.95	34.65	6
High	Master Protein	O43242	26S proteasome non-ATPase regulatory subunit 3 OS=Homo sapiens OX=9606 GN=PSMD3 PE=1 SV=2	0	24.431	19	6	9	6	1	534	60.9	8.44	31.74	6
High	Master Protein	Q1KMD3	Heterogeneous nuclear ribonucleoprotein U-like protein 2 OS=Homo sapiens OX=9606 GN=HNRNPUL2 PE=1 SV=1	0	24.379	12	6	11	6	1	747	85.1	4.91	26.08	6
High	Master Protein	Q16630-2	Isoform 2 of Cleavage and polyadenylation specificity factor subunit 6 OS=Homo sapiens OX=9606 GN=CPSF6	0	24.167	10	5	14	5	1	588	63.4	7.71	53.24	5
High	Master Protein	Q68DQ2	Very large A-kinase anchor protein OS=Homo sapiens OX=9606 GN=CRYBG3 PE=1 SV=3	0	23.956	3	5	11	5	1	2970	330.4	5.2	36.68	5
High	Master Protein	P18124	60S ribosomal protein L7 OS=Homo sapiens OX=9606 GN=RPL7 PE=1 SV=1	0	23.683	28	5	14	5	1	248	29.2	10.65	37.66	5
High	Master Protein	P07948	Tyrosine-protein kinase Lyn OS=Homo sapiens OX=9606 GN=LYN PE=1 SV=3	0	23.638	16	6	11	5	1	512	58.5	7.11	34.28	6
High	Master Protein	Q93009	Ubiquitin carboxyl-terminal hydrolase 7 OS=Homo sapiens OX=9606 GN=USP7 PE=1 SV=2	0	23.542	7	5	7	5	1	1102	128.2	5.55	22.47	5
High	Master Protein	Q9UQ80	Proliferation-associated protein 2G4 OS=Homo sapiens OX=9606 GN=PA2G4 PE=1 SV=3	0	23.426	26	8	17	8	1	394	43.8	6.55	41.41	8
High	Master Protein	O00469-2	Isoform 2 of Procollagen-lysine,2-oxoglutarate 5-dioxygenase 2 OS=Homo sapiens OX=9606 GN=PLOD2	0	23.399	11	6	10	6	1	758	87	6.71	30.73	6
High	Master Protein	Q13523	Serine/threonine-protein kinase PRP4 homolog OS=Homo sapiens OX=9606 GN=PRPF4B PE=1 SV=3	0	23.38	6	5	12	5	1	1007	116.9	10.26	41.24	5
High	Master Protein	P49321-3	Isoform 3 of Nuclear autoantigenic sperm protein OS=Homo sapiens OX=9606 GN=NASP	0	23.355	5	2	8	2	1	790	86.2	4.35	29.27	2
High	Master Protein	Q9C0J8	pre-mRNA 3' end processing protein WDR33 OS=Homo sapiens OX=9606 GN=WDR33 PE=1 SV=2	0	23.149	7	5	10	5	1	1336	145.8	9.17	32.43	5
High	Master Protein	Q9UM54	Unconventional myosin-VI OS=Homo sapiens OX=9606 GN=MYO6 PE=1 SV=4	0	22.826	6	5	6	5	1	1294	149.6	8.53	21.53	5
High	Master Protein	P21912	Succinate dehydrogenase [ubiquinone] iron-sulfur subunit, mitochondrial OS=Homo sapiens OX=9606 GN=SDHB PE=1 SV=3	0	22.798	31	7	13	7	1	280	31.6	8.76	34.37	7
High	Master Protein	P98175-5	Isoform 5 of RNA-binding protein 10 OS=Homo sapiens OX=9606 GN=RBM10	0	22.632	9	6	10	6	1	995	110.3	6.28	30.67	6
High	Master Protein	Q16629	Serine/arginine-rich splicing factor 7 OS=Homo sapiens OX=9606 GN=SRSF7 PE=1 SV=1	0	22.593	29	7	16	6	1	238	27.4	11.82	45.34	7
High	Master Protein	P51114	Fragile X mental retardation syndrome-related protein 1 OS=Homo sapiens OX=9606 GN=FXR1 PE=1 SV=3	0	22.572	15	6	11	5	1	621	69.7	6.15	35.59	6
High	Master Protein	P15880	40S ribosomal protein S2 OS=Homo sapiens OX=9606 GN=RPS2 PE=1 SV=2	0	22.302	27	8	16	8	1	293	31.3	10.24	37.29	8
High	Master Protein	Q9H267	Vacuolar protein sorting-associated protein 33B OS=Homo sapiens OX=9606 GN=VPS33B PE=1 SV=2	0	22.286	16	7	7	7	1	617	70.5	6.71	19.61	7
High	Master Protein	O60313-10	Isoform 4 of Dynamin-like 120 kDa protein, mitochondrial OS=Homo sapiens OX=9606 GN=OPA1	0	22.21	8	5	9	5	1	1015	117.7	7.77	34.97	5
High	Master Protein	O00629	Importin subunit alpha-3 OS=Homo sapiens OX=9606 GN=KPNA4 PE=1 SV=1	0	22.148	23	5	11	5	1	521	57.9	4.96	33.31	5
High	Master Protein	Q9BXJ9	N-alpha-acetyltransferase 15, NatA auxiliary subunit OS=Homo sapiens OX=9606 GN=NAA15 PE=1 SV=1	0	22.052	9	5	6	5	1	866	101.2	7.42	20.91	5
High	Master Protein	Q13613	Myotubularin-related protein 1 OS=Homo sapiens OX=9606 GN=MTMR1 PE=1 SV=4	0	22.05	12	4	9	4	1	665	74.6	7.14	36.94	4
High	Master Protein	P05455	Lupus La protein OS=Homo sapiens OX=9606 GN=SSB PE=1 SV=2	0	22.015	16	5	8	5	1	408	46.8	7.12	31.52	5
High	Master Protein	O75643	U5 small nuclear ribonucleoprotein 200 kDa helicase OS=Homo sapiens OX=9606 GN=SNRNP200 PE=1 SV=2	0	21.9	4	5	7	5	1	2136	244.4	6.06	19.68	5
High	Master Protein	Q9UQE7	Structural maintenance of chromosomes protein 3 OS=Homo sapiens OX=9606 GN=SMC3 PE=1 SV=2	0	21.876	6	5	9	5	1	1217	141.5	7.18	28.71	5
High	Master Protein	P51991	Heterogeneous nuclear ribonucleoprotein A3 OS=Homo sapiens OX=9606 GN=HNRNPA3 PE=1 SV=2	0	21.836	20	5	14	5	1	378	39.6	9.01	41.54	5
High	Master Protein	Q08J23	RNA cytosine C(5)-methyltransferase NSUN2 OS=Homo sapiens OX=9606 GN=NSUN2 PE=1 SV=2	0	21.359	9	6	11	6	1	767	86.4	6.77	33.07	6
High	Master Protein	P60891	Ribose-phosphate pyrophosphokinase 1 OS=Homo sapiens OX=9606 GN=PRPS1 PE=1 SV=2	0	21.346	23	5	10	5	1	318	34.8	6.98	35.46	5
High	Master Protein	P62191	26S proteasome regulatory subunit 4 OS=Homo sapiens OX=9606 GN=PSMC1 PE=1 SV=1	0	21.319	16	5	9	4	1	440	49.2	6.21	32.89	5
High	Master Protein	P61158	Actin-related protein 3 OS=Homo sapiens OX=9606 GN=ACTR3 PE=1 SV=3	0	21.181	18	4	6	4	1	418	47.3	5.88	23.68	4
High	Master Protein	P42166	Lamina-associated polypeptide 2, isoform alpha OS=Homo sapiens OX=9606 GN=TMPO PE=1 SV=2	0	20.91	11	4	9	4	1	694	75.4	7.66	29.98	4
High	Master Protein	P35520-2	Isoform 2 of Cystathionine beta-synthase OS=Homo sapiens OX=9606 GN=CBS	0	20.78	23	7	10	7	1	565	61.8	6.44	23.17	7
High	Master Protein	Q8NE71	ATP-binding cassette sub-family F member 1 OS=Homo sapiens OX=9606 GN=ABCF1 PE=1 SV=2	0	20.59	4	4	8	4	1	845	95.9	6.8	29.35	4
High	Master Protein	P62701	40S ribosomal protein S4, X isoform OS=Homo sapiens OX=9606 GN=RPS4X PE=1 SV=2	0	20.548	19	5	7	5	1	263	29.6	10.15	19.94	5
High	Master Protein	Q14103	Heterogeneous nuclear ribonucleoprotein D0 OS=Homo sapiens OX=9606 GN=HNRNPD PE=1 SV=1	0	20.356	18	5	11	4	1	355	38.4	7.81	37.18	5
High	Master Protein	Q9Y2S7	Polymerase delta-interacting protein 2 OS=Homo sapiens OX=9606 GN=POLDIP2 PE=1 SV=1	0	20.315	23	5	7	5	1	368	42	8.63	22.05	5
High	Master Protein	Q96DI7-2	Isoform 2 of U5 small nuclear ribonucleoprotein 40 kDa protein OS=Homo sapiens OX=9606 GN=SNRNP40	0	20.253	24	4	8	4	1	409	44.5	7.9	31.35	4
High	Master Protein	P00747	Plasminogen OS=Homo sapiens OX=9606 GN=PLG PE=1 SV=2	0	20.231	4	4	10	4	1	810	90.5	7.24	34.12	4
High	Master Protein	P04908	Histone H2A type 1-B/E OS=Homo sapiens OX=9606 GN=H2AC4 PE=1 SV=2	0	20.207	49	4	9	1	1	130	14.1	11.05	32.37	4
High	Master Protein	Q9NSE4	Isoleucine--tRNA ligase, mitochondrial OS=Homo sapiens OX=9606 GN=IARS2 PE=1 SV=2	0	20.203	5	3	6	3	1	1012	113.7	7.2	17.15	3
High	Master Protein	Q02790	Peptidyl-prolyl cis-trans isomerase FKBP4 OS=Homo sapiens OX=9606 GN=FKBP4 PE=1 SV=3	0	20.161	18	5	7	5	1	459	51.8	5.43	22.74	5
High	Master Protein	Q6FI13	Histone H2A type 2-A OS=Homo sapiens OX=9606 GN=H2AC18 PE=1 SV=3	0	20.01	49	4	9	1	1	130	14.1	10.9	30.92	4
High	Master Protein	P29966	Myristoylated alanine-rich C-kinase substrate OS=Homo sapiens OX=9606 GN=MARCKS PE=1 SV=4	0	20.009	16	3	8	3	1	332	31.5	4.45	29.94	3
High	Master Protein	P49354	Protein farnesyltransferase/geranylgeranyltransferase type-1 subunit alpha OS=Homo sapiens OX=9606 GN=FNTA PE=1 SV=1	0	19.991	17	4	7	4	1	379	44.4	5.08	27.51	4
High	Master Protein	P62826	GTP-binding nuclear protein Ran OS=Homo sapiens OX=9606 GN=RAN PE=1 SV=3	0	19.946	26	5	7	5	1	216	24.4	7.49	21.57	5
High	Master Protein	P38159	RNA-binding motif protein, X chromosome OS=Homo sapiens OX=9606 GN=RBMX PE=1 SV=3	0	19.779	15	4	8	4	1	391	42.3	10.05	27.8	4
High	Master Protein	Q6P2Q9	Pre-mRNA-processing-splicing factor 8 OS=Homo sapiens OX=9606 GN=PRPF8 PE=1 SV=2	0	19.735	4	5	6	5	1	2335	273.4	8.84	18.7	5
High	Master Protein	P18206	Vinculin OS=Homo sapiens OX=9606 GN=VCL PE=1 SV=4	0	19.543	8	5	7	5	1	1134	123.7	5.66	22.61	5
High	Master Protein	O75165	DnaJ homolog subfamily C member 13 OS=Homo sapiens OX=9606 GN=DNAJC13 PE=1 SV=5	0	19.478	3	5	6	5	1	2243	254.3	6.74	19.45	5
High	Master Protein	Q00325-2	Isoform B of Phosphate carrier protein, mitochondrial OS=Homo sapiens OX=9606 GN=SLC25A3	0	19.476	19	5	16	5	1	361	39.9	9.36	45.62	5
High	Master Protein	P26196	Probable ATP-dependent RNA helicase DDX6 OS=Homo sapiens OX=9606 GN=DDX6 PE=1 SV=2	0	19.136	13	4	8	4	1	483	54.4	8.66	33.66	4
High	Master Protein	Q5QNW6-2	Isoform 2 of Histone H2B type 2-F OS=Homo sapiens OX=9606 GN=H2BC18	0	19.077	25	3	8	3	1	134	14.8	10.35	28.7	3
High	Master Protein	P08195-4	Isoform 4 of 4F2 cell-surface antigen heavy chain OS=Homo sapiens OX=9606 GN=SLC3A2	0	19.055	10	5	11	5	1	661	71.1	4.97	35.06	5
High	Master Protein	Q96T37	RNA-binding protein 15 OS=Homo sapiens OX=9606 GN=RBM15 PE=1 SV=2	0	19.053	10	5	12	5	1	977	107.1	10.08	36.19	5
High	Master Protein	P39656	Dolichyl-diphosphooligosaccharide--protein glycosyltransferase 48 kDa subunit OS=Homo sapiens OX=9606 GN=DDOST PE=1 SV=4	0	18.928	14	4	6	4	1	456	50.8	6.55	20.16	4
High	Master Protein	O60716	Catenin delta-1 OS=Homo sapiens OX=9606 GN=CTNND1 PE=1 SV=1	0	18.893	8	5	7	5	1	968	108.1	6.23	19.11	5
High	Master Protein	P51570-2	Isoform 2 of Galactokinase OS=Homo sapiens OX=9606 GN=GALK1	0	18.766	16	5	7	5	1	422	45.3	6.68	23.83	5
High	Master Protein	P62979	Ubiquitin-40S ribosomal protein S27a OS=Homo sapiens OX=9606 GN=RPS27A PE=1 SV=2	0	18.765	34	5	15	5	1	156	18	9.64	29.58	5
High	Master Protein	P17980	26S proteasome regulatory subunit 6A OS=Homo sapiens OX=9606 GN=PSMC3 PE=1 SV=3	0	18.628	12	3	6	3	1	439	49.2	5.24	21.68	3
High	Master Protein	P62258	14-3-3 protein epsilon OS=Homo sapiens OX=9606 GN=YWHAE PE=1 SV=1	0	18.597	25	6	11	4	1	255	29.2	4.74	34.06	6
High	Master Protein	Q8NB49	Phospholipid-transporting ATPase IG OS=Homo sapiens OX=9606 GN=ATP11C PE=1 SV=3	0	18.398	6	4	6	4	1	1132	129.4	6.67	19.26	4
High	Master Protein	Q96EY7	Pentatricopeptide repeat domain-containing protein 3, mitochondrial OS=Homo sapiens OX=9606 GN=PTCD3 PE=1 SV=3	0	18.157	12	4	7	4	1	689	78.5	6.42	23.89	4
High	Master Protein	Q7Z2W4	Zinc finger CCCH-type antiviral protein 1 OS=Homo sapiens OX=9606 GN=ZC3HAV1 PE=1 SV=3	0	18.124	8	5	11	5	1	902	101.4	8.4	29.57	5
High	Master Protein	Q99623	Prohibitin-2 OS=Homo sapiens OX=9606 GN=PHB2 PE=1 SV=2	0	18.057	17	4	9	4	1	299	33.3	9.83	28.85	4
High	Master Protein	Q9BQ39	ATP-dependent RNA helicase DDX50 OS=Homo sapiens OX=9606 GN=DDX50 PE=1 SV=1	0	17.784	7	3	5	2	1	737	82.5	9.17	18.24	3
High	Master Protein	P49419	Alpha-aminoadipic semialdehyde dehydrogenase OS=Homo sapiens OX=9606 GN=ALDH7A1 PE=1 SV=5	0	17.641	11	3	3	3	1	539	58.5	7.99	13.78	3
High	Master Protein	Q06830	Peroxiredoxin-1 OS=Homo sapiens OX=9606 GN=PRDX1 PE=1 SV=1	0	17.568	38	7	11	7	1	199	22.1	8.13	24.59	7
High	Master Protein	Q9Y3Z3	Deoxynucleoside triphosphate triphosphohydrolase SAMHD1 OS=Homo sapiens OX=9606 GN=SAMHD1 PE=1 SV=2	0	17.514	8	4	5	4	1	626	72.2	7.14	18.14	4
High	Master Protein	Q9Y3F4-2	Isoform 2 of Serine-threonine kinase receptor-associated protein OS=Homo sapiens OX=9606 GN=STRAP	0	17.441	15	4	4	4	1	363	39.8	5.31	13.59	4
High	Master Protein	O14776	Transcription elongation regulator 1 OS=Homo sapiens OX=9606 GN=TCERG1 PE=1 SV=2	0	17.379	5	4	7	4	1	1098	123.8	8.65	25.56	4
High	Master Protein	P62805	Histone H4 OS=Homo sapiens OX=9606 GN=H4C1 PE=1 SV=2	0	17.377	50	5	11	5	1	103	11.4	11.36	27.43	5
High	Master Protein	P06737	Glycogen phosphorylase, liver form OS=Homo sapiens OX=9606 GN=PYGL PE=1 SV=4	0	17.371	8	5	13	5	1	847	97.1	7.17	32.7	5
High	Master Protein	P62873	Guanine nucleotide-binding protein G(I)/G(S)/G(T) subunit beta-1 OS=Homo sapiens OX=9606 GN=GNB1 PE=1 SV=3	0	17.308	16	4	8	2	1	340	37.4	6	22.75	4
High	Master Protein	P61981	14-3-3 protein gamma OS=Homo sapiens OX=9606 GN=YWHAG PE=1 SV=2	0	17.27	20	5	7	2	1	247	28.3	4.89	21.54	5
High	Master Protein	P46777	60S ribosomal protein L5 OS=Homo sapiens OX=9606 GN=RPL5 PE=1 SV=3	0	17.194	14	3	6	3	1	297	34.3	9.72	18.84	3
High	Master Protein	P55209	Nucleosome assembly protein 1-like 1 OS=Homo sapiens OX=9606 GN=NAP1L1 PE=1 SV=1	0	17.171	14	4	9	3	1	391	45.3	4.46	22.49	4
High	Master Protein	P04181	Ornithine aminotransferase, mitochondrial OS=Homo sapiens OX=9606 GN=OAT PE=1 SV=1	0	17.106	14	4	7	4	1	439	48.5	7.03	22.65	4
High	Master Protein	P43686	26S proteasome regulatory subunit 6B OS=Homo sapiens OX=9606 GN=PSMC4 PE=1 SV=2	0	16.934	9	2	8	2	1	418	47.3	5.21	27.38	2
High	Master Protein	O43172	U4/U6 small nuclear ribonucleoprotein Prp4 OS=Homo sapiens OX=9606 GN=PRPF4 PE=1 SV=2	0	16.82	15	5	6	5	1	522	58.4	7.42	17.79	5
High	Master Protein	P14923	Junction plakoglobin OS=Homo sapiens OX=9606 GN=JUP PE=1 SV=3	0	16.676	13	6	9	5	1	745	81.7	6.14	25.28	6
High	Master Protein	Q01081	Splicing factor U2AF 35 kDa subunit OS=Homo sapiens OX=9606 GN=U2AF1 PE=1 SV=3	0	16.664	19	3	7	3	1	240	27.9	8.81	21.13	3
High	Master Protein	P39687	Acidic leucine-rich nuclear phosphoprotein 32 family member A OS=Homo sapiens OX=9606 GN=ANP32A PE=1 SV=1	0	16.549	16	4	8	2	1	249	28.6	4.09	26.48	4
High	Master Protein	Q9P258	Protein RCC2 OS=Homo sapiens OX=9606 GN=RCC2 PE=1 SV=2	0	16.542	12	4	5	4	1	522	56	8.78	16.36	4
High	Master Protein	O75131	Copine-3 OS=Homo sapiens OX=9606 GN=CPNE3 PE=1 SV=1	0	16.512	13	5	11	5	1	537	60.1	5.85	27.19	5
High	Master Protein	Q99956	Dual specificity protein phosphatase 9 OS=Homo sapiens OX=9606 GN=DUSP9 PE=1 SV=1	0	16.495	16	3	5	3	1	384	41.8	6.11	17.2	3
High	Master Protein	Q14152	Eukaryotic translation initiation factor 3 subunit A OS=Homo sapiens OX=9606 GN=EIF3A PE=1 SV=1	0	16.463	5	5	7	5	1	1382	166.5	6.79	23.77	5
High	Master Protein	Q9UBF2	Coatomer subunit gamma-2 OS=Homo sapiens OX=9606 GN=COPG2 PE=1 SV=1	0	16.382	7	4	6	3	1	871	97.6	5.81	19.7	4
High	Master Protein	P52789	Hexokinase-2 OS=Homo sapiens OX=9606 GN=HK2 PE=1 SV=2	0	16.347	6	5	7	3	1	917	102.3	6.05	22.03	5
High	Master Protein	P24752	Acetyl-CoA acetyltransferase, mitochondrial OS=Homo sapiens OX=9606 GN=ACAT1 PE=1 SV=1	0	16.268	10	3	6	3	1	427	45.2	8.85	20.86	3
High	Master Protein	P62333	26S proteasome regulatory subunit 10B OS=Homo sapiens OX=9606 GN=PSMC6 PE=1 SV=1	0	16.265	20	4	6	4	1	389	44.1	7.49	23.1	4
High	Master Protein	O95983	Methyl-CpG-binding domain protein 3 OS=Homo sapiens OX=9606 GN=MBD3 PE=1 SV=1	0	16.259	12	3	5	3	1	291	32.8	5.34	18.38	3
High	Master Protein	P35221	Catenin alpha-1 OS=Homo sapiens OX=9606 GN=CTNNA1 PE=1 SV=1	0	16.239	9	4	4	4	1	906	100	6.29	14.83	4
High	Master Protein	P62829	60S ribosomal protein L23 OS=Homo sapiens OX=9606 GN=RPL23 PE=1 SV=1	0	16.203	25	2	6	2	1	140	14.9	10.51	26.6	2
High	Master Protein	Q15046-2	Isoform Mitochondrial of Lysine--tRNA ligase OS=Homo sapiens OX=9606 GN=KARS1	0	16.158	10	4	6	4	1	625	71.5	6.81	18.74	4
High	Master Protein	P10515	Dihydrolipoyllysine-residue acetyltransferase component of pyruvate dehydrogenase complex, mitochondrial OS=Homo sapiens OX=9606 GN=DLAT PE=1 SV=3	0	16.12	9	4	6	4	1	647	69	7.84	20.11	4
High	Master Protein	P16989	Y-box-binding protein 3 OS=Homo sapiens OX=9606 GN=YBX3 PE=1 SV=4	0	16.012	14	3	4	1	1	372	40.1	9.77	17.73	3
High	Master Protein	P49327	Fatty acid synthase OS=Homo sapiens OX=9606 GN=FASN PE=1 SV=3	0	16.009	3	4	9	4	1	2511	273.3	6.44	31.16	4
High	Master Protein	P09972	Fructose-bisphosphate aldolase C OS=Homo sapiens OX=9606 GN=ALDOC PE=1 SV=2	0	15.801	16	3	5	1	1	364	39.4	6.87	19.68	3
High	Master Protein	Q86Y56	Dynein assembly factor 5, axonemal OS=Homo sapiens OX=9606 GN=DNAAF5 PE=1 SV=4	0	15.786	8	5	7	5	1	855	93.5	6.42	19.9	5
High	Master Protein	Q96CS3	FAS-associated factor 2 OS=Homo sapiens OX=9606 GN=FAF2 PE=1 SV=2	0	15.708	18	4	7	4	1	445	52.6	5.62	19.1	4
High	Master Protein	P13995	Bifunctional methylenetetrahydrofolate dehydrogenase/cyclohydrolase, mitochondrial OS=Homo sapiens OX=9606 GN=MTHFD2 PE=1 SV=2	0	15.413	13	3	6	3	1	350	37.9	8.73	20.82	3
High	Master Protein	Q14161	ARF GTPase-activating protein GIT2 OS=Homo sapiens OX=9606 GN=GIT2 PE=1 SV=2	0	15.373	8	4	10	2	1	759	84.5	7.23	32.04	4
High	Master Protein	P48444	Coatomer subunit delta OS=Homo sapiens OX=9606 GN=ARCN1 PE=1 SV=1	0	15.371	8	4	7	4	1	511	57.2	6.21	21.89	4
High	Master Protein	Q9Y2J2	Band 4.1-like protein 3 OS=Homo sapiens OX=9606 GN=EPB41L3 PE=1 SV=2	0	15.288	7	4	4	4	1	1087	120.6	5.19	13.86	4
High	Master Protein	O75191	Xylulose kinase OS=Homo sapiens OX=9606 GN=XYLB PE=1 SV=3	0	15.241	11	4	6	4	1	536	58.3	5.86	15.33	4
High	Master Protein	P31689	DnaJ homolog subfamily A member 1 OS=Homo sapiens OX=9606 GN=DNAJA1 PE=1 SV=2	0	15.172	16	4	8	4	1	397	44.8	7.08	28.3	4
High	Master Protein	P49257	Protein ERGIC-53 OS=Homo sapiens OX=9606 GN=LMAN1 PE=1 SV=2	0	15.121	11	3	7	3	1	510	57.5	6.77	23.74	3
High	Master Protein	P17858-2	Isoform 2 of ATP-dependent 6-phosphofructokinase, liver type OS=Homo sapiens OX=9606 GN=PFKL	0	15.023	6	3	5	3	1	827	90.1	7.83	17.5	3
High	Master Protein	Q9NPH2	Inositol-3-phosphate synthase 1 OS=Homo sapiens OX=9606 GN=ISYNA1 PE=1 SV=1	0	14.978	8	2	2	2	1	558	61	5.76	9.69	2
High	Master Protein	Q99615	DnaJ homolog subfamily C member 7 OS=Homo sapiens OX=9606 GN=DNAJC7 PE=1 SV=2	0	14.673	7	4	7	4	1	494	56.4	6.96	17.56	4
High	Master Protein	Q96P70	Importin-9 OS=Homo sapiens OX=9606 GN=IPO9 PE=1 SV=3	0	14.652	3	2	3	2	1	1041	115.9	4.81	11.33	2
High	Master Protein	P45974	Ubiquitin carboxyl-terminal hydrolase 5 OS=Homo sapiens OX=9606 GN=USP5 PE=1 SV=2	0	14.54	9	4	5	4	1	858	95.7	5.03	17.18	4
High	Master Protein	P07477	Trypsin-1 OS=Homo sapiens OX=9606 GN=PRSS1 PE=1 SV=1	0	14.507	11	2	9	2	1	247	26.5	6.51	30.45	2
High	Master Protein	P55786	Puromycin-sensitive aminopeptidase OS=Homo sapiens OX=9606 GN=NPEPPS PE=1 SV=2	0	14.504	5	4	6	4	1	919	103.2	5.72	17.64	4
High	Master Protein	Q13283	Ras GTPase-activating protein-binding protein 1 OS=Homo sapiens OX=9606 GN=G3BP1 PE=1 SV=1	0	14.476	12	4	7	4	1	466	52.1	5.52	18.14	4
High	Master Protein	O43592	Exportin-T OS=Homo sapiens OX=9606 GN=XPOT PE=1 SV=2	0	14.471	4	3	4	3	1	962	109.9	5.39	15.31	3
High	Master Protein	Q16658	Fascin OS=Homo sapiens OX=9606 GN=FSCN1 PE=1 SV=3	0	14.362	10	3	4	3	1	493	54.5	7.24	16.24	3
High	Master Protein	P47897	Glutamine--tRNA ligase OS=Homo sapiens OX=9606 GN=QARS1 PE=1 SV=1	0	14.17	7	4	8	4	1	775	87.7	7.15	23.02	4
High	Master Protein	Q07666	KH domain-containing, RNA-binding, signal transduction-associated protein 1 OS=Homo sapiens OX=9606 GN=KHDRBS1 PE=1 SV=1	0	13.954	8	2	3	2	1	443	48.2	8.66	10.27	2
High	Master Protein	Q06210	Glutamine--fructose-6-phosphate aminotransferase [isomerizing] 1 OS=Homo sapiens OX=9606 GN=GFPT1 PE=1 SV=3	0	13.87	8	3	7	3	1	699	78.8	7.11	23.91	3
High	Master Protein	P33176	Kinesin-1 heavy chain OS=Homo sapiens OX=9606 GN=KIF5B PE=1 SV=1	0	13.745	7	4	6	4	1	963	109.6	6.51	17.8	4
High	Master Protein	Q6YN16	Hydroxysteroid dehydrogenase-like protein 2 OS=Homo sapiens OX=9606 GN=HSDL2 PE=1 SV=1	0	13.684	13	3	3	3	1	418	45.4	7.99	7.24	3
High	Master Protein	P31946	14-3-3 protein beta/alpha OS=Homo sapiens OX=9606 GN=YWHAB PE=1 SV=3	0	13.576	20	5	6	1	1	246	28.1	4.83	13.16	5
High	Master Protein	Q5JVS0	Intracellular hyaluronan-binding protein 4 OS=Homo sapiens OX=9606 GN=HABP4 PE=1 SV=1	0	13.436	10	3	6	3	1	413	45.8	7.46	19.7	3
High	Master Protein	Q02878	60S ribosomal protein L6 OS=Homo sapiens OX=9606 GN=RPL6 PE=1 SV=3	0	13.432	18	4	6	4	1	288	32.7	10.58	14.1	4
High	Master Protein	Q7L2E3-2	Isoform 2 of ATP-dependent RNA helicase DHX30 OS=Homo sapiens OX=9606 GN=DHX30	0	13.315	3	2	4	2	1	1222	136	8.6	15.76	2
High	Master Protein	Q9BTV4	Transmembrane protein 43 OS=Homo sapiens OX=9606 GN=TMEM43 PE=1 SV=1	0	13.303	16	3	6	3	1	400	44.8	8.13	19.47	3
High	Master Protein	E9PAV3	Nascent polypeptide-associated complex subunit alpha, muscle-specific form OS=Homo sapiens OX=9606 GN=NACA PE=1 SV=1	0	13.041	1	2	3	2	1	2078	205.3	9.58	14.67	2
High	Master Protein	Q6DKJ4	Nucleoredoxin OS=Homo sapiens OX=9606 GN=NXN PE=1 SV=2	0	13.022	11	2	4	2	1	435	48.4	4.97	18.74	2
High	Master Protein	P43490	Nicotinamide phosphoribosyltransferase OS=Homo sapiens OX=9606 GN=NAMPT PE=1 SV=1	0	12.939	8	2	5	2	1	491	55.5	7.15	17.71	2
High	Master Protein	Q92688	Acidic leucine-rich nuclear phosphoprotein 32 family member B OS=Homo sapiens OX=9606 GN=ANP32B PE=1 SV=1	0	12.93	19	4	8	2	1	251	28.8	4.06	21.56	4
High	Master Protein	Q9Y5B9	FACT complex subunit SPT16 OS=Homo sapiens OX=9606 GN=SUPT16H PE=1 SV=1	0	12.822	5	3	5	3	1	1047	119.8	5.66	17.88	3
High	Master Protein	Q16643-3	Isoform 3 of Drebrin OS=Homo sapiens OX=9606 GN=DBN1	0	12.763	9	4	6	4	1	695	76.3	4.51	13.67	4
High	Master Protein	P62318	Small nuclear ribonucleoprotein Sm D3 OS=Homo sapiens OX=9606 GN=SNRPD3 PE=1 SV=1	0	12.745	25	2	3	2	1	126	13.9	10.32	11.31	2
High	Master Protein	Q06787	Synaptic functional regulator FMR1 OS=Homo sapiens OX=9606 GN=FMR1 PE=1 SV=1	0	12.739	7	4	7	3	1	632	71.1	7.42	23.95	4
High	Master Protein	P07355-2	Isoform 2 of Annexin A2 OS=Homo sapiens OX=9606 GN=ANXA2	0	12.663	15	4	6	4	1	357	40.4	8.37	16.94	4
High	Master Protein	Q8WXF1	Paraspeckle component 1 OS=Homo sapiens OX=9606 GN=PSPC1 PE=1 SV=1	0	12.653	10	3	6	3	1	523	58.7	6.67	20.04	3
High	Master Protein	P52209	6-phosphogluconate dehydrogenase, decarboxylating OS=Homo sapiens OX=9606 GN=PGD PE=1 SV=3	0	12.578	11	3	8	3	1	483	53.1	7.23	24.88	3
High	Master Protein	Q13769	THO complex subunit 5 homolog OS=Homo sapiens OX=9606 GN=THOC5 PE=1 SV=2	0	12.578	7	2	5	2	1	683	78.5	6.87	21.37	2
High	Master Protein	P23396-2	Isoform 2 of 40S ribosomal protein S3 OS=Homo sapiens OX=9606 GN=RPS3	0	12.503	18	4	9	4	1	259	28.5	9.73	27.19	4
High	Master Protein	Q9HCE1	Helicase MOV-10 OS=Homo sapiens OX=9606 GN=MOV10 PE=1 SV=2	0	12.483	5	3	7	3	1	1003	113.6	8.82	26.63	3
High	Master Protein	P46060	Ran GTPase-activating protein 1 OS=Homo sapiens OX=9606 GN=RANGAP1 PE=1 SV=1	0	12.339	7	3	6	3	1	587	63.5	4.68	22.34	3
High	Master Protein	O00232	26S proteasome non-ATPase regulatory subunit 12 OS=Homo sapiens OX=9606 GN=PSMD12 PE=1 SV=3	0	12.269	8	3	3	3	1	456	52.9	7.65	8.84	3
High	Master Protein	Q15424-3	Isoform 3 of Scaffold attachment factor B1 OS=Homo sapiens OX=9606 GN=SAFB	0	12.238	6	3	3	3	1	917	102.8	5.49	10.58	3
High	Master Protein	P46087-4	Isoform 4 of Probable 28S rRNA (cytosine(4447)-C(5))-methyltransferase OS=Homo sapiens OX=9606 GN=NOP2	0	12.216	5	3	5	3	1	845	92.8	9.19	17.19	3
High	Master Protein	O15344	E3 ubiquitin-protein ligase Midline-1 OS=Homo sapiens OX=9606 GN=MID1 PE=1 SV=1	0	12.168	7	3	6	3	1	667	75.2	6.8	19.69	3
High	Master Protein	P62879	Guanine nucleotide-binding protein G(I)/G(S)/G(T) subunit beta-2 OS=Homo sapiens OX=9606 GN=GNB2 PE=1 SV=3	0	12.144	13	4	7	2	1	340	37.3	6	14.4	4
High	Master Protein	Q15427	Splicing factor 3B subunit 4 OS=Homo sapiens OX=9606 GN=SF3B4 PE=1 SV=1	0	12.126	9	2	4	2	1	424	44.4	8.56	20.91	2
High	Master Protein	Q9H4A4	Aminopeptidase B OS=Homo sapiens OX=9606 GN=RNPEP PE=1 SV=2	0	12.071	11	3	3	3	1	650	72.5	5.74	10.51	3
High	Master Protein	O15355	Protein phosphatase 1G OS=Homo sapiens OX=9606 GN=PPM1G PE=1 SV=1	0	12.028	8	3	5	3	1	546	59.2	4.36	10.88	3
High	Master Protein	P09543	2',3'-cyclic-nucleotide 3'-phosphodiesterase OS=Homo sapiens OX=9606 GN=CNP PE=1 SV=2	0	11.974	8	2	4	2	1	421	47.5	9.07	18.86	2
High	Master Protein	Q14739	Delta(14)-sterol reductase LBR OS=Homo sapiens OX=9606 GN=LBR PE=1 SV=2	0	11.945	7	3	6	3	1	615	70.7	9.36	12.85	3
High	Master Protein	P84090	Enhancer of rudimentary homolog OS=Homo sapiens OX=9606 GN=ERH PE=1 SV=1	0	11.803	35	3	8	3	1	104	12.3	5.92	24.09	3
High	Master Protein	Q9NNW5	WD repeat-containing protein 6 OS=Homo sapiens OX=9606 GN=WDR6 PE=1 SV=1	0	11.513	6	3	4	3	1	1121	121.6	6.87	14.86	3
High	Master Protein	P30876	DNA-directed RNA polymerase II subunit RPB2 OS=Homo sapiens OX=9606 GN=POLR2B PE=1 SV=1	0	11.456	4	2	4	2	1	1174	133.8	6.87	15.14	2
High	Master Protein	Q9Y6M1	Insulin-like growth factor 2 mRNA-binding protein 2 OS=Homo sapiens OX=9606 GN=IGF2BP2 PE=1 SV=2	0	11.376	7	3	8	1	1	599	66.1	8.46	22.91	3
High	Master Protein	P55265-4	Isoform 4 of Double-stranded RNA-specific adenosine deaminase OS=Homo sapiens OX=9606 GN=ADAR	0	11.373	2	2	4	2	1	1269	140.7	8.56	13.89	2
High	Master Protein	Q14566	DNA replication licensing factor MCM6 OS=Homo sapiens OX=9606 GN=MCM6 PE=1 SV=1	0	11.353	6	4	4	4	1	821	92.8	5.41	11.11	4
High	Master Protein	Q9P2R3-4	Isoform 4 of Rabankyrin-5 OS=Homo sapiens OX=9606 GN=ANKFY1	0	11.335	4	2	3	2	1	1211	132.7	6.49	12.43	2
High	Master Protein	P63151-2	Isoform 2 of Serine/threonine-protein phosphatase 2A 55 kDa regulatory subunit B alpha isoform OS=Homo sapiens OX=9606 GN=PPP2R2A	0	11.261	8	3	3	3	1	457	53	6.49	8.13	3
High	Master Protein	P28066	Proteasome subunit alpha type-5 OS=Homo sapiens OX=9606 GN=PSMA5 PE=1 SV=3	0	11.249	21	3	5	3	1	241	26.4	4.79	12.99	3
High	Master Protein	P62714	Serine/threonine-protein phosphatase 2A catalytic subunit beta isoform OS=Homo sapiens OX=9606 GN=PPP2CB PE=1 SV=1	0	11.176	12	2	4	2	1	309	35.6	5.43	11.9	2
High	Master Protein	P23921	Ribonucleoside-diphosphate reductase large subunit OS=Homo sapiens OX=9606 GN=RRM1 PE=1 SV=1	0	11.111	4	2	4	2	1	792	90	7.15	14.44	2
High	Master Protein	Q5BKZ1	DBIRD complex subunit ZNF326 OS=Homo sapiens OX=9606 GN=ZNF326 PE=1 SV=2	0	10.966	6	2	3	2	1	582	65.6	5.15	12.45	2
High	Master Protein	Q12996	Cleavage stimulation factor subunit 3 OS=Homo sapiens OX=9606 GN=CSTF3 PE=1 SV=1	0	10.758	8	5	7	5	1	717	82.9	8.12	18.31	5
High	Master Protein	P11171	Protein 4.1 OS=Homo sapiens OX=9606 GN=EPB41 PE=1 SV=4	0	10.726	5	2	2	2	1	864	97	5.58	7.98	2
High	Master Protein	P49591	Serine--tRNA ligase, cytoplasmic OS=Homo sapiens OX=9606 GN=SARS1 PE=1 SV=3	0	10.712	10	4	4	4	1	514	58.7	6.43	9.07	4
High	Master Protein	Q96AE4-2	Isoform 2 of Far upstream element-binding protein 1 OS=Homo sapiens OX=9606 GN=FUBP1	0	10.706	9	5	9	3	1	653	68.6	7.31	19.55	5
High	Master Protein	P34897	Serine hydroxymethyltransferase, mitochondrial OS=Homo sapiens OX=9606 GN=SHMT2 PE=1 SV=3	0	10.627	5	2	5	2	1	504	56	8.53	19.62	2
High	Master Protein	Q86YZ3	Hornerin OS=Homo sapiens OX=9606 GN=HRNR PE=1 SV=2	0	10.617	7	3	9	3	1	2850	282.2	10.04	18.56	3
High	Master Protein	Q15436	Protein transport protein Sec23A OS=Homo sapiens OX=9606 GN=SEC23A PE=1 SV=2	0	10.594	3	2	6	2	1	765	86.1	7.08	17.33	2
High	Master Protein	P62424	60S ribosomal protein L7a OS=Homo sapiens OX=9606 GN=RPL7A PE=1 SV=2	0	10.549	18	3	5	3	1	266	30	10.61	18.18	3
High	Master Protein	Q8WWM7-3	Isoform 3 of Ataxin-2-like protein OS=Homo sapiens OX=9606 GN=ATXN2L	0	10.474	4	3	6	3	1	1097	115.5	8.66	16.75	3
High	Master Protein	O60508	Pre-mRNA-processing factor 17 OS=Homo sapiens OX=9606 GN=CDC40 PE=1 SV=1	0	10.411	9	3	4	3	1	579	65.5	7.06	12.54	3
High	Master Protein	Q15717-2	Isoform 2 of ELAV-like protein 1 OS=Homo sapiens OX=9606 GN=ELAVL1	0	10.403	12	3	6	3	1	353	39	9.45	18.46	3
High	Master Protein	P08758	Annexin A5 OS=Homo sapiens OX=9606 GN=ANXA5 PE=1 SV=2	0	10.346	10	2	3	2	1	320	35.9	5.05	12	2
High	Master Protein	O00268	Transcription initiation factor TFIID subunit 4 OS=Homo sapiens OX=9606 GN=TAF4 PE=1 SV=2	0	10.327	4	2	2	2	1	1085	110	9.94	7.92	2
High	Master Protein	Q9Y617	Phosphoserine aminotransferase OS=Homo sapiens OX=9606 GN=PSAT1 PE=1 SV=2	0	10.277	9	2	3	2	1	370	40.4	7.66	10.19	2
High	Master Protein	Q14562	ATP-dependent RNA helicase DHX8 OS=Homo sapiens OX=9606 GN=DHX8 PE=1 SV=1	0	10.217	5	4	5	3	1	1220	139.2	8.32	12.78	4
High	Master Protein	Q14203	Dynactin subunit 1 OS=Homo sapiens OX=9606 GN=DCTN1 PE=1 SV=3	0	10.203	3	2	4	2	1	1278	141.6	5.81	18.39	2
High	Master Protein	Q9Y285	Phenylalanine--tRNA ligase alpha subunit OS=Homo sapiens OX=9606 GN=FARSA PE=1 SV=3	0	10.153	6	2	8	2	1	508	57.5	7.8	27.32	2
High	Master Protein	P18669	Phosphoglycerate mutase 1 OS=Homo sapiens OX=9606 GN=PGAM1 PE=1 SV=2	0	10.095	18	3	5	3	1	254	28.8	7.18	7.45	3
High	Master Protein	P27694	Replication protein A 70 kDa DNA-binding subunit OS=Homo sapiens OX=9606 GN=RPA1 PE=1 SV=2	0	10.021	7	3	5	3	1	616	68.1	7.21	18.18	3
High	Master Protein	Q9Y262	Eukaryotic translation initiation factor 3 subunit L OS=Homo sapiens OX=9606 GN=EIF3L PE=1 SV=1	0	9.979	5	2	3	2	1	564	66.7	6.34	9.51	2
High	Master Protein	P62316	Small nuclear ribonucleoprotein Sm D2 OS=Homo sapiens OX=9606 GN=SNRPD2 PE=1 SV=1	0	9.953	25	2	3	2	1	118	13.5	9.91	11.66	2
High	Master Protein	P52888	Thimet oligopeptidase OS=Homo sapiens OX=9606 GN=THOP1 PE=1 SV=2	0	9.939	5	2	5	2	1	689	78.8	6.05	15.92	2
High	Master Protein	O43660	Pleiotropic regulator 1 OS=Homo sapiens OX=9606 GN=PLRG1 PE=1 SV=1	0	9.864	10	2	2	2	1	514	57.2	9.17	8.15	2
High	Master Protein	Q9BQG0-2	Isoform 2 of Myb-binding protein 1A OS=Homo sapiens OX=9606 GN=MYBBP1A	0	9.793	2	2	4	2	1	1332	149.3	9.28	11.38	2
High	Master Protein	Q96T76-8	Isoform 5 of MMS19 nucleotide excision repair protein homolog OS=Homo sapiens OX=9606 GN=MMS19	0	9.753	3	3	4	3	1	1051	115.6	6.52	13.64	3
High	Master Protein	Q96HS1	Serine/threonine-protein phosphatase PGAM5, mitochondrial OS=Homo sapiens OX=9606 GN=PGAM5 PE=1 SV=2	0	9.735	17	4	5	4	1	289	32	8.68	14.26	4
High	Master Protein	P11177	Pyruvate dehydrogenase E1 component subunit beta, mitochondrial OS=Homo sapiens OX=9606 GN=PDHB PE=1 SV=3	0	9.729	9	2	2	2	1	359	39.2	6.65	8.66	2
High	Master Protein	P61247	40S ribosomal protein S3a OS=Homo sapiens OX=9606 GN=RPS3A PE=1 SV=2	0	9.712	17	4	6	4	1	264	29.9	9.73	4.27	4
High	Master Protein	P78347	General transcription factor II-I OS=Homo sapiens OX=9606 GN=GTF2I PE=1 SV=2	0	9.681	5	4	4	4	1	998	112.3	6.39	9.53	4
High	Master Protein	P00505	Aspartate aminotransferase, mitochondrial OS=Homo sapiens OX=9606 GN=GOT2 PE=1 SV=3	0	9.678	7	2	3	2	1	430	47.5	9.01	11.1	2
High	Master Protein	Q9Y2W2	WW domain-binding protein 11 OS=Homo sapiens OX=9606 GN=WBP11 PE=1 SV=1	0	9.668	9	2	5	2	1	641	70	8.38	16.74	2
High	Master Protein	P39748	Flap endonuclease 1 OS=Homo sapiens OX=9606 GN=FEN1 PE=1 SV=1	0	9.654	11	2	4	2	1	380	42.6	8.62	14.14	2
High	Master Protein	Q8WWY3	U4/U6 small nuclear ribonucleoprotein Prp31 OS=Homo sapiens OX=9606 GN=PRPF31 PE=1 SV=2	0	9.598	6	2	6	2	1	499	55.4	5.78	21.42	2
High	Master Protein	P41091	Eukaryotic translation initiation factor 2 subunit 3 OS=Homo sapiens OX=9606 GN=EIF2S3 PE=1 SV=3	0	9.573	8	2	4	2	1	472	51.1	8.4	15.53	2
High	Master Protein	Q8NI27	THO complex subunit 2 OS=Homo sapiens OX=9606 GN=THOC2 PE=1 SV=2	0	9.557	3	3	4	3	1	1593	182.7	8.44	10.47	3
High	Master Protein	P35232	Prohibitin OS=Homo sapiens OX=9606 GN=PHB PE=1 SV=1	0	9.416	8	2	5	2	1	272	29.8	5.76	17.11	2
High	Master Protein	O43491	Band 4.1-like protein 2 OS=Homo sapiens OX=9606 GN=EPB41L2 PE=1 SV=1	0	9.398	3	2	3	2	1	1005	112.5	5.44	11.68	2
High	Master Protein	P61163	Alpha-centractin OS=Homo sapiens OX=9606 GN=ACTR1A PE=1 SV=1	0	9.362	7	2	4	1	1	376	42.6	6.64	12.39	2
High	Master Protein	P08754	Guanine nucleotide-binding protein G(i) subunit alpha OS=Homo sapiens OX=9606 GN=GNAI3 PE=1 SV=3	0	9.338	11	3	3	2	1	354	40.5	5.69	10.26	3
High	Master Protein	P31942	Heterogeneous nuclear ribonucleoprotein H3 OS=Homo sapiens OX=9606 GN=HNRNPH3 PE=1 SV=2	0	9.33	11	2	3	2	1	346	36.9	6.87	11.07	2
High	Master Protein	Q9BQ67	Glutamate-rich WD repeat-containing protein 1 OS=Homo sapiens OX=9606 GN=GRWD1 PE=1 SV=1	0	9.119	7	2	3	2	1	446	49.4	4.92	10.11	2
High	Master Protein	Q9H9C1	Spermatogenesis-defective protein 39 homolog OS=Homo sapiens OX=9606 GN=VIPAS39 PE=1 SV=1	0	9.076	7	2	4	2	1	493	57	7.4	14.19	2
High	Master Protein	P09661	U2 small nuclear ribonucleoprotein A' OS=Homo sapiens OX=9606 GN=SNRPA1 PE=1 SV=2	0	8.933	11	2	2	2	1	255	28.4	8.62	6.56	2
High	Master Protein	P11172	Uridine 5'-monophosphate synthase OS=Homo sapiens OX=9606 GN=UMPS PE=1 SV=1	0	8.869	12	2	4	2	1	480	52.2	7.24	16.29	2
High	Master Protein	O43395	U4/U6 small nuclear ribonucleoprotein Prp3 OS=Homo sapiens OX=9606 GN=PRPF3 PE=1 SV=2	0	8.868	3	2	5	2	1	683	77.5	9.5	16.05	2
High	Master Protein	P12532-2	Isoform 2 of Creatine kinase U-type, mitochondrial OS=Homo sapiens OX=9606 GN=CKMT1A	0	8.825	11	2	2	2	1	448	50.4	8.62	6.12	2
High	Master Protein	P50995	Annexin A11 OS=Homo sapiens OX=9606 GN=ANXA11 PE=1 SV=1	0	8.817	5	2	4	2	1	505	54.4	7.65	14.73	2
High	Master Protein	P11166	Solute carrier family 2, facilitated glucose transporter member 1 OS=Homo sapiens OX=9606 GN=SLC2A1 PE=1 SV=2	0	8.815	5	2	3	2	1	492	54	8.72	9.6	2
High	Master Protein	Q14624	Inter-alpha-trypsin inhibitor heavy chain H4 OS=Homo sapiens OX=9606 GN=ITIH4 PE=1 SV=4	0	8.774	2	2	6	2	1	930	103.3	6.98	15.56	2
High	Master Protein	P43246	DNA mismatch repair protein Msh2 OS=Homo sapiens OX=9606 GN=MSH2 PE=1 SV=1	0	8.603	5	3	3	3	1	934	104.7	5.77	6.97	3
High	Master Protein	P0C0L4	Complement C4-A OS=Homo sapiens OX=9606 GN=C4A PE=1 SV=2	0	8.444	2	2	3	2	1	1744	192.7	7.08	9.68	2
High	Master Protein	P14314	Glucosidase 2 subunit beta OS=Homo sapiens OX=9606 GN=PRKCSH PE=1 SV=2	0	8.43	5	2	4	2	1	528	59.4	4.41	12.85	2
High	Master Protein	P55036	26S proteasome non-ATPase regulatory subunit 4 OS=Homo sapiens OX=9606 GN=PSMD4 PE=1 SV=1	0	8.326	7	2	3	2	1	377	40.7	4.79	8.86	2
High	Master Protein	O60749	Sorting nexin-2 OS=Homo sapiens OX=9606 GN=SNX2 PE=1 SV=2	0	8.276	7	3	3	3	1	519	58.4	5.12	7.01	3
High	Master Protein	Q9UJC3	Protein Hook homolog 1 OS=Homo sapiens OX=9606 GN=HOOK1 PE=1 SV=2	0	8.198	5	2	3	2	1	728	84.6	5.15	10.15	2
High	Master Protein	P01024	Complement C3 OS=Homo sapiens OX=9606 GN=C3 PE=1 SV=2	0	8.15	2	3	6	3	1	1663	187	6.4	13.8	3
High	Master Protein	P07947	Tyrosine-protein kinase Yes OS=Homo sapiens OX=9606 GN=YES1 PE=1 SV=3	0	8.13	10	3	5	2	1	543	60.8	6.74	11.92	3
High	Master Protein	P84098	60S ribosomal protein L19 OS=Homo sapiens OX=9606 GN=RPL19 PE=1 SV=1	0	8.08	13	2	3	2	1	196	23.5	11.47	9.77	2
High	Master Protein	P52294	Importin subunit alpha-5 OS=Homo sapiens OX=9606 GN=KPNA1 PE=1 SV=3	0	7.983	5	2	3	2	1	538	60.2	5.01	8.8	2
High	Master Protein	O76094	Signal recognition particle subunit SRP72 OS=Homo sapiens OX=9606 GN=SRP72 PE=1 SV=3	0	7.967	6	2	3	2	1	671	74.6	9.26	10.4	2
High	Master Protein	P02545	Prelamin-A/C OS=Homo sapiens OX=9606 GN=LMNA PE=1 SV=1	0	7.826	4	2	5	2	1	664	74.1	7.02	11.91	2
High	Master Protein	Q14444	Caprin-1 OS=Homo sapiens OX=9606 GN=CAPRIN1 PE=1 SV=2	0	7.819	8	2	2	2	1	709	78.3	5.25	7.76	2
High	Master Protein	P04899-4	Isoform sGi2 of Guanine nucleotide-binding protein G(i) subunit alpha-2 OS=Homo sapiens OX=9606 GN=GNAI2	0	7.792	7	2	2	1	1	366	41.5	5.99	6.36	2
High	Master Protein	Q13620	Cullin-4B OS=Homo sapiens OX=9606 GN=CUL4B PE=1 SV=4	0	7.791	3	2	4	2	1	913	103.9	7.37	11.77	2
High	Master Protein	Q10570	Cleavage and polyadenylation specificity factor subunit 1 OS=Homo sapiens OX=9606 GN=CPSF1 PE=1 SV=2	0	7.712	2	2	4	2	1	1443	160.8	6.4	8.63	2
High	Master Protein	P67870	Casein kinase II subunit beta OS=Homo sapiens OX=9606 GN=CSNK2B PE=1 SV=1	0	7.702	9	2	3	2	1	215	24.9	5.55	7.7	2
High	Master Protein	Q96A33	Coiled-coil domain-containing protein 47 OS=Homo sapiens OX=9606 GN=CCDC47 PE=1 SV=1	0	7.686	6	2	3	2	1	483	55.8	4.87	3.64	2
High	Master Protein	O60763-2	Isoform 2 of General vesicular transport factor p115 OS=Homo sapiens OX=9606 GN=USO1	0	7.67	3	2	4	2	1	973	109.1	4.89	7.22	2
High	Master Protein	P15170-3	Isoform 3 of Eukaryotic peptide chain release factor GTP-binding subunit ERF3A OS=Homo sapiens OX=9606 GN=GSPT1	0	7.629	8	2	6	2	1	637	68.7	5.33	20.01	2
High	Master Protein	Q9ULV4-3	Isoform 3 of Coronin-1C OS=Homo sapiens OX=9606 GN=CORO1C	0	7.534	6	2	3	2	1	527	58.9	7.75	9.54	2
High	Master Protein	Q9Y277-2	Isoform 2 of Voltage-dependent anion-selective channel protein 3 OS=Homo sapiens OX=9606 GN=VDAC3	0	7.524	8	2	3	2	1	284	30.8	8.66	9.74	2
High	Master Protein	Q13247	Serine/arginine-rich splicing factor 6 OS=Homo sapiens OX=9606 GN=SRSF6 PE=1 SV=2	0	7.512	7	3	9	3	1	344	39.6	11.43	19.71	3
High	Master Protein	P36871	Phosphoglucomutase-1 OS=Homo sapiens OX=9606 GN=PGM1 PE=1 SV=3	0	7.405	5	2	5	2	1	562	61.4	6.76	14.25	2
High	Master Protein	P41214	Eukaryotic translation initiation factor 2D OS=Homo sapiens OX=9606 GN=EIF2D PE=1 SV=3	0	7.401	6	2	2	2	1	584	64.7	7.65	6.31	2
High	Master Protein	P84103	Serine/arginine-rich splicing factor 3 OS=Homo sapiens OX=9606 GN=SRSF3 PE=1 SV=1	0	7.332	14	2	7	1	1	164	19.3	11.65	20.95	2
High	Master Protein	P02786	Transferrin receptor protein 1 OS=Homo sapiens OX=9606 GN=TFRC PE=1 SV=2	0	7.324	4	2	2	2	1	760	84.8	6.61	5.42	2
High	Master Protein	P52732	Kinesin-like protein KIF11 OS=Homo sapiens OX=9606 GN=KIF11 PE=1 SV=2	0	7.23	3	2	2	2	1	1056	119.1	5.64	7.01	2
High	Master Protein	O60216	Double-strand-break repair protein rad21 homolog OS=Homo sapiens OX=9606 GN=RAD21 PE=1 SV=2	0	7.227	4	2	2	2	1	631	71.6	4.65	5.4	2
High	Master Protein	P35998	26S proteasome regulatory subunit 7 OS=Homo sapiens OX=9606 GN=PSMC2 PE=1 SV=3	0	7.211	6	2	3	2	1	433	48.6	5.95	10.17	2
High	Master Protein	Q8WUA2	Peptidyl-prolyl cis-trans isomerase-like 4 OS=Homo sapiens OX=9606 GN=PPIL4 PE=1 SV=1	0	7.159	5	2	3	2	1	492	57.2	5.92	9.91	2
High	Master Protein	P06241	Tyrosine-protein kinase Fyn OS=Homo sapiens OX=9606 GN=FYN PE=1 SV=3	0	7.115	5	2	5	1	1	537	60.7	6.67	14.13	2
High	Master Protein	P62241	40S ribosomal protein S8 OS=Homo sapiens OX=9606 GN=RPS8 PE=1 SV=2	0	7.089	12	2	3	2	1	208	24.2	10.32	10.22	2
High	Master Protein	O00170	AH receptor-interacting protein OS=Homo sapiens OX=9606 GN=AIP PE=1 SV=2	0	7.068	9	2	4	2	1	330	37.6	6.29	8.01	2
High	Master Protein	O95347	Structural maintenance of chromosomes protein 2 OS=Homo sapiens OX=9606 GN=SMC2 PE=1 SV=2	0	7.035	2	2	3	2	1	1197	135.6	8.43	8.04	2
High	Master Protein	Q13724	Mannosyl-oligosaccharide glucosidase OS=Homo sapiens OX=9606 GN=MOGS PE=1 SV=5	0	6.99	4	2	2	2	1	837	91.9	8.9	5.08	2
High	Master Protein	Q96AG4	Leucine-rich repeat-containing protein 59 OS=Homo sapiens OX=9606 GN=LRRC59 PE=1 SV=1	0	6.948	14	3	5	3	1	307	34.9	9.57	9.39	3
High	Master Protein	P51116	Fragile X mental retardation syndrome-related protein 2 OS=Homo sapiens OX=9606 GN=FXR2 PE=1 SV=2	0	6.914	5	2	2	1	1	673	74.2	6.23	5.56	2
High	Master Protein	O75694	Nuclear pore complex protein Nup155 OS=Homo sapiens OX=9606 GN=NUP155 PE=1 SV=1	0	6.89	2	2	2	2	1	1391	155.1	6.16	6.55	2
High	Master Protein	Q9Y5L0-1	Isoform 1 of Transportin-3 OS=Homo sapiens OX=9606 GN=TNPO3	0	6.829	4	2	4	2	1	957	107.9	5.71	14.5	2
High	Master Protein	Q15003	Condensin complex subunit 2 OS=Homo sapiens OX=9606 GN=NCAPH PE=1 SV=3	0	6.821	3	2	3	2	1	741	82.5	5.06	8.31	2
High	Master Protein	P10644	cAMP-dependent protein kinase type I-alpha regulatory subunit OS=Homo sapiens OX=9606 GN=PRKAR1A PE=1 SV=1	0	6.811	7	2	2	2	1	381	43	5.35	6.68	2
High	Master Protein	Q96I25	Splicing factor 45 OS=Homo sapiens OX=9606 GN=RBM17 PE=1 SV=1	0	6.802	10	3	3	3	1	401	44.9	5.97	7.47	3
High	Master Protein	Q9BPX3	Condensin complex subunit 3 OS=Homo sapiens OX=9606 GN=NCAPG PE=1 SV=1	0	6.778	3	2	2	2	1	1015	114.3	5.59	5.3	2
High	Master Protein	Q9BY77	Polymerase delta-interacting protein 3 OS=Homo sapiens OX=9606 GN=POLDIP3 PE=1 SV=2	0	6.656	8	2	3	2	1	421	46.1	9.99	10.56	2
High	Master Protein	P08579	U2 small nuclear ribonucleoprotein B'' OS=Homo sapiens OX=9606 GN=SNRPB2 PE=1 SV=1	0	6.535	16	3	3	2	1	225	25.5	9.72	7.75	3
High	Master Protein	Q07020	60S ribosomal protein L18 OS=Homo sapiens OX=9606 GN=RPL18 PE=1 SV=2	0	6.514	19	3	3	3	1	188	21.6	11.72	6.9	3
High	Master Protein	Q99733-2	Isoform 2 of Nucleosome assembly protein 1-like 4 OS=Homo sapiens OX=9606 GN=NAP1L4	0	6.463	6	2	5	1	1	386	44.1	4.7	8.46	2
High	Master Protein	P33991	DNA replication licensing factor MCM4 OS=Homo sapiens OX=9606 GN=MCM4 PE=1 SV=5	0	6.369	6	4	4	4	1	863	96.5	6.74	10.18	4
High	Master Protein	O00231-2	Isoform 2 of 26S proteasome non-ATPase regulatory subunit 11 OS=Homo sapiens OX=9606 GN=PSMD11	0	6.334	6	2	2	2	1	423	47.5	6.48	6.44	2
High	Master Protein	P31930	Cytochrome b-c1 complex subunit 1, mitochondrial OS=Homo sapiens OX=9606 GN=UQCRC1 PE=1 SV=3	0	6.3	10	2	3	2	1	480	52.6	6.37	10.66	2
High	Master Protein	P62995	Transformer-2 protein homolog beta OS=Homo sapiens OX=9606 GN=TRA2B PE=1 SV=1	0	6.284	8	2	4	2	1	288	33.6	11.25	10.43	2
High	Master Protein	P68431	Histone H3.1 OS=Homo sapiens OX=9606 GN=H3C1 PE=1 SV=2	0	6.26	17	3	7	3	1	136	15.4	11.12	16.52	3
High	Master Protein	Q6PI48	Aspartate--tRNA ligase, mitochondrial OS=Homo sapiens OX=9606 GN=DARS2 PE=1 SV=1	0	6.227	5	2	2	2	1	645	73.5	8.02	5.94	2
High	Master Protein	Q13492	Phosphatidylinositol-binding clathrin assembly protein OS=Homo sapiens OX=9606 GN=PICALM PE=1 SV=2	0	6.195	4	2	2	2	1	652	70.7	7.9	5.86	2
High	Master Protein	P81605	Dermcidin OS=Homo sapiens OX=9606 GN=DCD PE=1 SV=2	0	6.179	23	2	5	2	1	110	11.3	6.54	14.88	2
High	Master Protein	P78344	Eukaryotic translation initiation factor 4 gamma 2 OS=Homo sapiens OX=9606 GN=EIF4G2 PE=1 SV=1	0	6.117	4	2	4	2	1	907	102.3	7.14	12.17	2
High	Master Protein	P26373	60S ribosomal protein L13 OS=Homo sapiens OX=9606 GN=RPL13 PE=1 SV=4	0	6.068	11	2	3	2	1	211	24.2	11.65	9.36	2
High	Master Protein	Q9BSJ8-2	Isoform 2 of Extended synaptotagmin-1 OS=Homo sapiens OX=9606 GN=ESYT1	0	6.021	3	2	2	2	1	1114	123.9	5.78	5.31	2
High	Master Protein	Q9Y6G9	Cytoplasmic dynein 1 light intermediate chain 1 OS=Homo sapiens OX=9606 GN=DYNC1LI1 PE=1 SV=3	0	5.888	6	2	2	2	1	523	56.5	6.42	5.48	2
High	Master Protein	Q07955-2	Isoform ASF-2 of Serine/arginine-rich splicing factor 1 OS=Homo sapiens OX=9606 GN=SRSF1	0	5.803	11	2	4	2	1	292	32	5.91	10.3	2
High	Master Protein	P30566	Adenylosuccinate lyase OS=Homo sapiens OX=9606 GN=ADSL PE=1 SV=2	0	5.781	10	2	3	2	1	484	54.9	7.11	0	2
High	Master Protein	Q9UBT2	SUMO-activating enzyme subunit 2 OS=Homo sapiens OX=9606 GN=UBA2 PE=1 SV=2	0	5.737	4	2	4	2	1	640	71.2	5.29	10.62	2
High	Master Protein	P21796	Voltage-dependent anion-selective channel protein 1 OS=Homo sapiens OX=9606 GN=VDAC1 PE=1 SV=2	0	5.634	9	2	3	2	1	283	30.8	8.54	8.55	2
High	Master Protein	O43719	HIV Tat-specific factor 1 OS=Homo sapiens OX=9606 GN=HTATSF1 PE=1 SV=1	0	5.436	4	2	4	2	1	755	85.8	4.4	10.94	2
High	Master Protein	Q99700	Ataxin-2 OS=Homo sapiens OX=9606 GN=ATXN2 PE=1 SV=2	0	5.138	2	2	3	2	1	1313	140.2	9.57	7.22	2
High	Master Protein	Q9UNF1	Melanoma-associated antigen D2 OS=Homo sapiens OX=9606 GN=MAGED2 PE=1 SV=2	0	5.048	6	2	2	2	1	606	64.9	9.32	6.83	2
High	Master Protein	P55081	Microfibrillar-associated protein 1 OS=Homo sapiens OX=9606 GN=MFAP1 PE=1 SV=2	0	5.047	7	2	5	2	1	439	51.9	4.98	14.87	2
High	Master Protein	Q7KZI7	Serine/threonine-protein kinase MARK2 OS=Homo sapiens OX=9606 GN=MARK2 PE=1 SV=2	0	4.951	5	2	3	2	1	788	87.9	9.72	5.62	2
High	Master Protein	Q9UJS0-2	Isoform 2 of Calcium-binding mitochondrial carrier protein Aralar2 OS=Homo sapiens OX=9606 GN=SLC25A13	0	4.879	5	2	3	2	1	676	74.3	8.62	8.29	2
High	Master Protein	Q9NSD9	Phenylalanine--tRNA ligase beta subunit OS=Homo sapiens OX=9606 GN=FARSB PE=1 SV=3	0	4.82	4	2	4	2	1	589	66.1	6.84	9.42	2
High	Master Protein	Q9NV96	Cell cycle control protein 50A OS=Homo sapiens OX=9606 GN=TMEM30A PE=1 SV=1	0	4.75	6	2	3	2	1	361	40.7	8.59	6.97	2
High	Master Protein	P09012	U1 small nuclear ribonucleoprotein A OS=Homo sapiens OX=9606 GN=SNRPA PE=1 SV=3	0	4.75	6	2	3	1	1	282	31.3	9.83	6.94	2
High	Master Protein	Q9BZF1	Oxysterol-binding protein-related protein 8 OS=Homo sapiens OX=9606 GN=OSBPL8 PE=1 SV=3	0	4.732	4	2	3	2	1	889	101.1	6.96	9.46	2
High	Master Protein	P57678	Gem-associated protein 4 OS=Homo sapiens OX=9606 GN=GEMIN4 PE=1 SV=2	0	4.63	3	2	4	2	1	1058	120	6.04	11.52	2
High	Master Protein	P50402	Emerin OS=Homo sapiens OX=9606 GN=EMD PE=1 SV=1	0	4.587	9	2	5	2	1	254	29	5.5	11.25	2
High	Master Protein	P35268	60S ribosomal protein L22 OS=Homo sapiens OX=9606 GN=RPL22 PE=1 SV=2	0	4.542	19	2	5	2	1	128	14.8	9.19	13.92	2
High	Master Protein	P13674	Prolyl 4-hydroxylase subunit alpha-1 OS=Homo sapiens OX=9606 GN=P4HA1 PE=1 SV=2	0	4.358	4	2	2	2	1	534	61	6.01	6.16	2
High	Master Protein	P46781	40S ribosomal protein S9 OS=Homo sapiens OX=9606 GN=RPS9 PE=1 SV=3	0	4.244	8	2	2	2	1	194	22.6	10.65	4.09	2
High	Master Protein	P35222	Catenin beta-1 OS=Homo sapiens OX=9606 GN=CTNNB1 PE=1 SV=1	0	4.138	3	2	2	1	1	781	85.4	5.86	2.4	2
High	Master Protein	Q6UB35	Monofunctional C1-tetrahydrofolate synthase, mitochondrial OS=Homo sapiens OX=9606 GN=MTHFD1L PE=1 SV=1	0	3.917	2	2	2	2	1	978	105.7	8.06	5.09	2
High	Master Protein	O00203	AP-3 complex subunit beta-1 OS=Homo sapiens OX=9606 GN=AP3B1 PE=1 SV=3	0	3.796	3	2	3	2	1	1094	121.2	6.04	4.52	2
High	Master Protein	P23588	Eukaryotic translation initiation factor 4B OS=Homo sapiens OX=9606 GN=EIF4B PE=1 SV=2	0	3.579	4	2	3	2	1	611	69.1	5.73	4.62	2
High	Master Protein	P61313	60S ribosomal protein L15 OS=Homo sapiens OX=9606 GN=RPL15 PE=1 SV=2	0	3.539	9	2	3	2	1	204	24.1	11.62	4.29	2
High	Master Protein	Q6P996	Pyridoxal-dependent decarboxylase domain-containing protein 1 OS=Homo sapiens OX=9606 GN=PDXDC1 PE=1 SV=2	0	3.528	6	2	2	2	1	788	86.7	5.38	5	2
High	Master Protein	Q5JWF2	Guanine nucleotide-binding protein G(s) subunit alpha isoforms XLas OS=Homo sapiens OX=9606 GN=GNAS PE=1 SV=2	0	3.435	3	2	2	1	1	1037	111	5.03	4.9	2
High	Master Protein	O43852-3	Isoform 3 of Calumenin OS=Homo sapiens OX=9606 GN=CALU	0	3.344	7	2	2	2	1	323	38	4.63	5.05	2
High	Master Protein	Q14126	Desmoglein-2 OS=Homo sapiens OX=9606 GN=DSG2 PE=1 SV=2	0	3.125	4	2	4	2	1	1118	122.2	5.24	4.84	2
High	Master Protein	Q15181	Inorganic pyrophosphatase OS=Homo sapiens OX=9606 GN=PPA1 PE=1 SV=2	0.001	3.038	13	2	2	2	1	289	32.6	5.86	6.1	2
High	Master Protein	P16402	Histone H1.3 OS=Homo sapiens OX=9606 GN=H1-3 PE=1 SV=2	0.001	2.824	10	2	2	2	1	221	22.3	11.02	3.36	2
High	Master Protein	P50914	60S ribosomal protein L14 OS=Homo sapiens OX=9606 GN=RPL14 PE=1 SV=4	0.002	2.745	10	2	2	2	1	215	23.4	10.93	4.43	2
High	Master Protein	Q96QV1	Hedgehog-interacting protein OS=Homo sapiens OX=9606 GN=HHIP PE=1 SV=3	0.003	2.423	2	2	3	1	1	700	78.8	7.9	5.68	2
