# Supplementary material for: Prenylated PALM2 Promotes the Migration of Esophageal Squamous Cell Carcinoma Cells Through Activating Ezrin
Source: Mol Cell Proteomics. 2023 Jun 15;22(8):100593. doi: 10.1016/j.mcpro.2023.100593 (PMC10393820; doi:10.1016/j.mcpro.2023.100593)
Supplement: Source Data [file mmc5.xlsx]

## Sheet: Uniprot Prenylation
Entry	Entry name	Status	Protein names	Gene names	Organism	Length
Q9H0U4	RAB1B_HUMAN	reviewed	Ras-related protein Rab-1B	RAB1B	Homo sapiens (Human)	201
P62745	RHOB_HUMAN	reviewed	Rho-related GTP-binding protein RhoB (Rho cDNA clone 6) (h6)	RHOB ARH6 ARHB	Homo sapiens (Human)	196
P11233	RALA_HUMAN	reviewed	Ras-related protein Ral-A (EC 3.6.5.2)	RALA RAL	Homo sapiens (Human)	206
P11234	RALB_HUMAN	reviewed	Ras-related protein Ral-B (EC 3.6.5.2)	RALB	Homo sapiens (Human)	206
P24386	RAE1_HUMAN	reviewed	Rab proteins geranylgeranyltransferase component A 1 (Choroideremia protein) (Rab escort protein 1) (REP-1) (TCD protein)	CHM REP1 TCD	Homo sapiens (Human)	653
P43353	AL3B1_HUMAN	reviewed	Aldehyde dehydrogenase family 3 member B1 (EC 1.2.1.28) (EC 1.2.1.5) (EC 1.2.1.7) (Aldehyde dehydrogenase 7)	ALDH3B1 ALDH7	Homo sapiens (Human)	468
Q9UP65	PA24C_HUMAN	reviewed	Cytosolic phospholipase A2 gamma (cPLA2-gamma) (EC 3.1.1.4) (Cytosolic lysophospholipase) (EC 3.1.1.5) (Cytosolic lysophospholipid O-acyltransferase) (EC 2.3.1.-) (Phospholipase A2 group IVC)	PLA2G4C	Homo sapiens (Human)	541
P63000	RAC1_HUMAN	reviewed	Ras-related C3 botulinum toxin substrate 1 (EC 3.6.5.2) (Cell migration-inducing gene 5 protein) (Ras-like protein TC25) (p21-Rac1)	RAC1 TC25 MIG5	Homo sapiens (Human)	192
P15153	RAC2_HUMAN	reviewed	Ras-related C3 botulinum toxin substrate 2 (GX) (Small G protein) (p21-Rac2)	RAC2	Homo sapiens (Human)	192
Q9BRT3	MIEN1_HUMAN	reviewed	Migration and invasion enhancer 1 (HBV X-transactivated gene 4 protein) (HBV XAg-transactivated protein 4) (Protein C35)	MIEN1 C17orf37 RDX12 XTP4	Homo sapiens (Human)	115
Q93096	TP4A1_HUMAN	reviewed	Protein tyrosine phosphatase type IVA 1 (EC 3.1.3.48) (PTP(CAAXI)) (Protein-tyrosine phosphatase 4a1) (Protein-tyrosine phosphatase of regenerating liver 1) (PRL-1)	PTP4A1 PRL1 PTPCAAX1	Homo sapiens (Human)	173
Q12974	TP4A2_HUMAN	reviewed	Protein tyrosine phosphatase type IVA 2 (EC 3.1.3.48) (HU-PP-1) (OV-1) (PTP(CAAXII)) (Protein-tyrosine phosphatase 4a2) (Protein-tyrosine phosphatase of regenerating liver 2) (PRL-2)	PTP4A2 PRL2 PTPCAAX2 BM-008	Homo sapiens (Human)	167
P32019	I5P2_HUMAN	reviewed	Type II inositol 1,4,5-trisphosphate 5-phosphatase (EC 3.1.3.36) (75 kDa inositol polyphosphate-5-phosphatase) (Phosphoinositide 5-phosphatase) (5PTase)	INPP5B OCRL2	Homo sapiens (Human)	993
P32455	GBP1_HUMAN	reviewed	Guanylate-binding protein 1 (EC 3.6.5.-) (GTP-binding protein 1) (GBP-1) (HuGBP-1) (Guanine nucleotide-binding protein 1) (Interferon-induced guanylate-binding protein 1)	GBP1	Homo sapiens (Human)	592
Q14642	I5P1_HUMAN	reviewed	Inositol polyphosphate-5-phosphatase A (EC 3.1.3.56) (43 kDa inositol polyphosphate 5-phosphatase) (Type I inositol 1,4,5-trisphosphate 5-phosphatase) (5PTase)	INPP5A 5PTASE	Homo sapiens (Human)	412
Q8NDI1	EHBP1_HUMAN	reviewed	EH domain-binding protein 1	EHBP1 KIAA0903 NACSIN	Homo sapiens (Human)	1231
Q13286	CLN3_HUMAN	reviewed	Battenin (Batten disease protein) (Protein CLN3)	CLN3 BTS	Homo sapiens (Human)	438
P26374	RAE2_HUMAN	reviewed	Rab proteins geranylgeranyltransferase component A 2 (Choroideremia-like protein) (Rab escort protein 2) (REP-2)	CHML REP2	Homo sapiens (Human)	656
Q5HYI8	RABL3_HUMAN	reviewed	Rab-like protein 3	RABL3	Homo sapiens (Human)	236
Q8WV99	ZFN2B_HUMAN	reviewed	AN1-type zinc finger protein 2B (Arsenite-inducible RNA-associated protein-like protein) (AIRAP-like protein)	ZFAND2B AIRAPL	Homo sapiens (Human)	257
Q8WW22	DNJA4_HUMAN	reviewed	DnaJ homolog subfamily A member 4	DNAJA4	Homo sapiens (Human)	397
P20700	LMNB1_HUMAN	reviewed	Lamin-B1	LMNB1 LMN2 LMNB	Homo sapiens (Human)	586
Q02224	CENPE_HUMAN	reviewed	Centromere-associated protein E (Centromere protein E) (CENP-E) (Kinesin-7) (Kinesin-related protein CENPE)	CENPE	Homo sapiens (Human)	2701
Q92834	RPGR_HUMAN	reviewed	X-linked retinitis pigmentosa GTPase regulator	RPGR RP3 XLRP3	Homo sapiens (Human)	1020
P20339	RAB5A_HUMAN	reviewed	Ras-related protein Rab-5A (EC 3.6.5.2)	RAB5A RAB5	Homo sapiens (Human)	215
P40855	PEX19_HUMAN	reviewed	Peroxisomal biogenesis factor 19 (33 kDa housekeeping protein) (Peroxin-19) (Peroxisomal farnesylated protein)	PEX19 HK33 PXF OK/SW-cl.22	Homo sapiens (Human)	299
A0A0A1HAV6	A0A0A1HAV6_HUMAN	unreviewed	Ras-related protein Rab-3		Homo sapiens (Human)	219
A0A590UJK8	A0A590UJK8_HUMAN	unreviewed	Cell division control protein 42 homolog (EC 3.6.5.2)	CDC42	Homo sapiens (Human)	166
X6R9N0	X6R9N0_HUMAN	unreviewed	Protein prenyltransferase alpha subunit repeat-containing protein 1	PTAR1	Homo sapiens (Human)	350
H0YDB7	H0YDB7_HUMAN	unreviewed	Ras-related protein Rab (Fragment)	RAB38	Homo sapiens (Human)	210
E2QRG7	E2QRG7_HUMAN	unreviewed	4-hydroxybenzoate polyprenyltransferase, mitochondrial (4-HB polyprenyltransferase) (EC 2.5.1.39) (4-hydroxybenzoate decaprenyltransferase) (Para-hydroxybenzoate--polyprenyltransferase) (PHB:PPT) (PHB:polyprenyltransferase)	COQ2	Homo sapiens (Human)	328
A0A384NPH0	A0A384NPH0_HUMAN	unreviewed	Epididymis secretory sperm binding protein		Homo sapiens (Human)	600
H3BV13	H3BV13_HUMAN	unreviewed	Phosphorylase b kinase regulatory subunit (Fragment)	PHKB	Homo sapiens (Human)	150
A0A384MQX1	A0A384MQX1_HUMAN	unreviewed	Epididymis secretory sperm binding protein		Homo sapiens (Human)	664
A6NMN0	A6NMN0_HUMAN	unreviewed	Phosphorylase b kinase regulatory subunit	PHKA1	Homo sapiens (Human)	1240
B4E1U9	B4E1U9_HUMAN	unreviewed	Cell division control protein 42 homolog (EC 3.6.5.2)		Homo sapiens (Human)	236
I3L1N3	I3L1N3_HUMAN	unreviewed	Phosphorylase b kinase regulatory subunit (Fragment)	PHKB	Homo sapiens (Human)	78
W8QEH3	W8QEH3_HUMAN	unreviewed	Lamin A/C	LMNA	Homo sapiens (Human)	572
B2R7I9	B2R7I9_HUMAN	unreviewed	Ras-related protein Rab		Homo sapiens (Human)	203
A0A024R0J7	A0A024R0J7_HUMAN	unreviewed	Ras-related protein Rab-4	hCG_1995540 hCG_2044074	Homo sapiens (Human)	248
Q96GX3	Q96GX3_HUMAN	unreviewed	Ras-related protein Rab-21 (Fragment)		Homo sapiens (Human)	175
B4DFR3	B4DFR3_HUMAN	unreviewed	cDNA FLJ55771, highly similar to Lamin-A/C		Homo sapiens (Human)	228
Q5TCI8	Q5TCI8_HUMAN	unreviewed	Prelamin-A/C	LMNA	Homo sapiens (Human)	491
I3NHZ9	I3NHZ9_HUMAN	unreviewed	Phosphorylase b kinase regulatory subunit (Fragment)	PHKB	Homo sapiens (Human)	187
A0A024R0K8	A0A024R0K8_HUMAN	unreviewed	Ras-related protein Rab-4	hCG_1995540 hCG_2044074	Homo sapiens (Human)	213
D6RF53	D6RF53_HUMAN	unreviewed	Ubiquitin carboxyl-terminal hydrolase (EC 3.4.19.12) (Fragment)	UCHL1	Homo sapiens (Human)	58
Q7Z4W7	Q7Z4W7_HUMAN	unreviewed	Ras-related protein Rab		Homo sapiens (Human)	212
I3L213	I3L213_HUMAN	unreviewed	Phosphorylase b kinase regulatory subunit (Fragment)	PHKB	Homo sapiens (Human)	210
A0A0A1HAV9	A0A0A1HAV9_HUMAN	unreviewed	Ras-related protein Rab-4		Homo sapiens (Human)	213
A0A6Q8PFJ0	A0A6Q8PFJ0_HUMAN	unreviewed	Prelamin-A/C	LMNA	Homo sapiens (Human)	729
D6RE83	D6RE83_HUMAN	unreviewed	Ubiquitin carboxyl-terminal hydrolase (EC 3.4.19.12)	UCHL1	Homo sapiens (Human)	207
D6R956	D6R956_HUMAN	unreviewed	Ubiquitin carboxyl-terminal hydrolase (EC 3.4.19.12)	UCHL1	Homo sapiens (Human)	241
A8K6I8	A8K6I8_HUMAN	unreviewed	Ras-related protein Rab-3		Homo sapiens (Human)	219
B4DQ16	B4DQ16_HUMAN	unreviewed	Phosphorylase b kinase regulatory subunit		Homo sapiens (Human)	263
I3L0Z1	I3L0Z1_HUMAN	unreviewed	Phosphorylase b kinase regulatory subunit (Fragment)	PHKB	Homo sapiens (Human)	76
A0A024R9T1	A0A024R9T1_HUMAN	unreviewed	Cell division control protein 42 homolog (EC 3.6.5.2)	hCG_39634	Homo sapiens (Human)	191
J3KQP8	J3KQP8_HUMAN	unreviewed	Protein prenyltransferase alpha subunit repeat-containing protein 1 (Fragment)	PTAR1	Homo sapiens (Human)	168
D3DSY9	D3DSY9_HUMAN	unreviewed	Farnesyltransferase, CAAX box, alpha, isoform CRA_a	FNTA hCG_1993221	Homo sapiens (Human)	457
Q53GC2	Q53GC2_HUMAN	unreviewed	Ras-related protein Rab-4 (Fragment)		Homo sapiens (Human)	218
A6NIT2	A6NIT2_HUMAN	unreviewed	Phosphorylase b kinase regulatory subunit	PHKA1	Homo sapiens (Human)	1181
E9PQP6	E9PQP6_HUMAN	unreviewed	Protein farnesyltransferase/geranylgeranyltransferase type-1 subunit alpha (Fragment)	FNTA	Homo sapiens (Human)	249
X6RFL8	X6RFL8_HUMAN	unreviewed	Ras-related protein Rab-14 (Fragment)	RAB14	Homo sapiens (Human)	181
A0A024R7G2	A0A024R7G2_HUMAN	unreviewed	Ras-related protein Rab-3	RAB3D hCG_29958	Homo sapiens (Human)	219
A6NLJ7	A6NLJ7_HUMAN	unreviewed	Ubiquitin carboxyl-terminal hydrolase (EC 3.4.19.12)	UCHL1 hCG_33087	Homo sapiens (Human)	142
E9PN85	E9PN85_HUMAN	unreviewed	Protein farnesyltransferase/geranylgeranyltransferase type-1 subunit alpha	FNTA	Homo sapiens (Human)	117
H3BQ89	H3BQ89_HUMAN	unreviewed	Phosphorylase b kinase regulatory subunit (Fragment)	PHKB	Homo sapiens (Human)	229
B4DZT3	B4DZT3_HUMAN	unreviewed	cDNA FLJ50934, highly similar to Lamin-B1		Homo sapiens (Human)	376
Q5I6Y5	Q5I6Y5_HUMAN	unreviewed	Epididymis secretory sperm binding protein (Lamin A/C transcript variant 1)	LMNA	Homo sapiens (Human)	480
A0A0A7M1X5	A0A0A7M1X5_HUMAN	unreviewed	Lamin B2, isoform CRA_b (Lamin B3)	LMNB2 hCG_2004338	Homo sapiens (Human)	483
H0YCW1	H0YCW1_HUMAN	unreviewed	Protein farnesyltransferase/geranylgeranyltransferase type-1 subunit alpha (Fragment)	FNTA	Homo sapiens (Human)	196
B3KVN2	B3KVN2_HUMAN	unreviewed	Farnesyltransferase, CAAX box, alpha, isoform CRA_c (Protein farnesyltransferase/geranylgeranyltransferase type-1 subunit alpha) (cDNA FLJ16794 fis, clone TBAES2007504, highly similar to Protein farnesyltransferase/geranylgeranyltransferase type I alpha subunit)	FNTA hCG_1993221	Homo sapiens (Human)	228
A0A024RAE6	A0A024RAE6_HUMAN	unreviewed	Cell division control protein 42 homolog (EC 3.6.5.2)	CDC42 hCG_1981007	Homo sapiens (Human)	191
A0A024R191	A0A024R191_HUMAN	unreviewed	Ras-related protein Rab	RAB38 hCG_20785	Homo sapiens (Human)	211
B2RD14	B2RD14_HUMAN	unreviewed	Ubiquitin carboxyl-terminal hydrolase (EC 3.4.19.12)		Homo sapiens (Human)	223
Q6LAJ4	Q6LAJ4_HUMAN	unreviewed	Phosphorylase b kinase regulatory subunit (Fragment)	PHKB	Homo sapiens (Human)	38
Q5JQ44	Q5JQ44_HUMAN	unreviewed	Ras-related protein Rap-2 (Fragment)	DKFZp547A0616	Homo sapiens (Human)	181
B4DDB3	B4DDB3_HUMAN	unreviewed	Phosphorylase b kinase regulatory subunit		Homo sapiens (Human)	483
Q53EX5	Q53EX5_HUMAN	unreviewed	Ras-related protein Rab (Fragment)		Homo sapiens (Human)	203
A0A024RDP0	A0A024RDP0_HUMAN	unreviewed	Ubiquitin-like protein	UBL3 hCG_29152	Homo sapiens (Human)	117
A0A1D8H0A6	A0A1D8H0A6_HUMAN	unreviewed	4-hydroxybenzoate polyprenyltransferase, mitochondrial (4-HB polyprenyltransferase) (EC 2.5.1.39) (4-hydroxybenzoate decaprenyltransferase) (Para-hydroxybenzoate--polyprenyltransferase) (PHB:PPT) (PHB:polyprenyltransferase)	COQ2	Homo sapiens (Human)	371
E9PPM9	E9PPM9_HUMAN	unreviewed	Protein farnesyltransferase/geranylgeranyltransferase type-1 subunit alpha (Fragment)	FNTA	Homo sapiens (Human)	60
A0A024R7I7	A0A024R7I7_HUMAN	unreviewed	Ras-related protein Rab-3	RAB3A hCG_36862	Homo sapiens (Human)	220
A0A024RAA5	A0A024RAA5_HUMAN	unreviewed	Cell division control protein 42 homolog (EC 3.6.5.2)	CDC42 hCG_1981007	Homo sapiens (Human)	191
V9HW74	V9HW74_HUMAN	unreviewed	Ubiquitin carboxyl-terminal hydrolase (EC 3.4.19.12)	HEL-117 HEL-S-53	Homo sapiens (Human)	223
A0A024RBA9	A0A024RBA9_HUMAN	unreviewed	Ras-related protein Rab-21	RAB21 hCG_1641532	Homo sapiens (Human)	225
A0A024R3U9	A0A024R3U9_HUMAN	unreviewed	Ras-related protein Rab-4	RAB4A hCG_1810885	Homo sapiens (Human)	218
B2R8W8	B2R8W8_HUMAN	unreviewed	Ras-related protein Rab-3		Homo sapiens (Human)	219
B3KVX5	B3KVX5_HUMAN	unreviewed	Phosphorylase b kinase regulatory subunit		Homo sapiens (Human)	334
D6R974	D6R974_HUMAN	unreviewed	Ubiquitin carboxyl-terminal hydrolase (EC 3.4.19.12)	UCHL1	Homo sapiens (Human)	156
A0A024R845	A0A024R845_HUMAN	unreviewed	Ras-related protein Rab-14	RAB14 hCG_30332	Homo sapiens (Human)	215
Q6FGU7	Q6FGU7_HUMAN	unreviewed	Ras-related protein Rab (Fragment)	RAB7L1 hCG_19156	Homo sapiens (Human)	203
B2R5I8	B2R5I8_HUMAN	unreviewed	Ras-related protein Rab		Homo sapiens (Human)	225
Q8IXS6	PALM2_HUMAN	reviewed	Paralemmin-2	PALM2	Homo sapiens (Human)	379
Q96S79	RSLAB_HUMAN	reviewed	Ras-like protein family member 10B (EC 3.6.5.2) (Ras-like protein VTS58635) (Ras-related protein 17) (RRP17)	RASL10B	Homo sapiens (Human)	203
P0C0E4	RB40L_HUMAN	reviewed	Ras-related protein Rab-40A-like (Ras-like GTPase)	RAB40AL RLGP	Homo sapiens (Human)	278
P61225	RAP2B_HUMAN	reviewed	Ras-related protein Rap-2b (EC 3.6.5.2)	RAP2B	Homo sapiens (Human)	183
Q14964	RB39A_HUMAN	reviewed	Ras-related protein Rab-39A (Rab-39)	RAB39A RAB39	Homo sapiens (Human)	217
P59190	RAB15_HUMAN	reviewed	Ras-related protein Rab-15	RAB15	Homo sapiens (Human)	212
Q9H0T7	RAB17_HUMAN	reviewed	Ras-related protein Rab-17	RAB17	Homo sapiens (Human)	212
Q12829	RB40B_HUMAN	reviewed	Ras-related protein Rab-40B (SOCS box-containing protein RAR) (Protein Rar)	RAB40B SEC4L	Homo sapiens (Human)	278
P20336	RAB3A_HUMAN	reviewed	Ras-related protein Rab-3A	RAB3A	Homo sapiens (Human)	220
Q8WUD1	RAB2B_HUMAN	reviewed	Ras-related protein Rab-2B	RAB2B	Homo sapiens (Human)	216
O14827	RGRF2_HUMAN	reviewed	Ras-specific guanine nucleotide-releasing factor 2 (Ras-GRF2) (Ras guanine nucleotide exchange factor 2)	RASGRF2 GRF2	Homo sapiens (Human)	1237
Q9UL25	RAB21_HUMAN	reviewed	Ras-related protein Rab-21	RAB21 KIAA0118	Homo sapiens (Human)	225
P17081	RHOQ_HUMAN	reviewed	Rho-related GTP-binding protein RhoQ (Ras-like protein TC10) (Ras-like protein family member 7A)	RHOQ ARHQ RASL7A TC10	Homo sapiens (Human)	205
P61586	RHOA_HUMAN	reviewed	Transforming protein RhoA (EC 3.6.5.2) (Rho cDNA clone 12) (h12)	RHOA ARH12 ARHA RHO12	Homo sapiens (Human)	193
P08134	RHOC_HUMAN	reviewed	Rho-related GTP-binding protein RhoC (Rho cDNA clone 9) (h9)	RHOC ARH9 ARHC	Homo sapiens (Human)	193
P62834	RAP1A_HUMAN	reviewed	Ras-related protein Rap-1A (EC 3.6.5.2) (C21KG) (G-22K) (GTP-binding protein smg p21A) (Ras-related protein Krev-1)	RAP1A KREV1	Homo sapiens (Human)	184
Q969Q5	RAB24_HUMAN	reviewed	Ras-related protein Rab-24	RAB24	Homo sapiens (Human)	203
O14807	RASM_HUMAN	reviewed	Ras-related protein M-Ras (EC 3.6.5.2) (Ras-related protein R-Ras3)	MRAS RRAS3	Homo sapiens (Human)	208
Q15382	RHEB_HUMAN	reviewed	GTP-binding protein Rheb (Ras homolog enriched in brain)	RHEB RHEB2	Homo sapiens (Human)	184
Q92930	RAB8B_HUMAN	reviewed	Ras-related protein Rab-8B	RAB8B	Homo sapiens (Human)	207
P61587	RND3_HUMAN	reviewed	Rho-related GTP-binding protein RhoE (Protein MemB) (Rho family GTPase 3) (Rho-related GTP-binding protein Rho8) (Rnd3)	RND3 ARHE RHO8 RHOE	Homo sapiens (Human)	244
P61224	RAP1B_HUMAN	reviewed	Ras-related protein Rap-1b (EC 3.6.5.2) (GTP-binding protein smg p21B)	RAP1B OK/SW-cl.11	Homo sapiens (Human)	184
Q96DA2	RB39B_HUMAN	reviewed	Ras-related protein Rab-39B	RAB39B	Homo sapiens (Human)	213
Q9ULC3	RAB23_HUMAN	reviewed	Ras-related protein Rab-23	RAB23 HSPC137	Homo sapiens (Human)	237
Q96E17	RAB3C_HUMAN	reviewed	Ras-related protein Rab-3C	RAB3C	Homo sapiens (Human)	227
Q7Z6P3	RAB44_HUMAN	reviewed	Ras-related protein Rab-44	RAB44	Homo sapiens (Human)	1021
Q8WXH6	RB40A_HUMAN	reviewed	Ras-related protein Rab-40A (SOCS box-containing protein RAR2A) (Protein Rar-2)	RAB40A	Homo sapiens (Human)	277
Q9HBH0	RHOF_HUMAN	reviewed	Rho-related GTP-binding protein RhoF (Rho family GTPase Rif) (Rho in filopodia)	RHOF ARHF RIF	Homo sapiens (Human)	211
P01112	RASH_HUMAN	reviewed	GTPase HRas (EC 3.6.5.2) (H-Ras-1) (Ha-Ras) (Transforming protein p21) (c-H-ras) (p21ras) [Cleaved into: GTPase HRas, N-terminally processed]	HRAS HRAS1	Homo sapiens (Human)	189
Q8N4Z0	RAB42_HUMAN	reviewed	Ras-related protein Rab-42	RAB42	Homo sapiens (Human)	218
Q96T49	PP16B_HUMAN	reviewed	Protein phosphatase 1 regulatory inhibitor subunit 16B (Ankyrin repeat domain-containing protein 4) (CAAX box protein TIMAP) (TGF-beta-inhibited membrane-associated protein) (hTIMAP)	PPP1R16B ANKRD4 KIAA0823	Homo sapiens (Human)	567
Q9NP90	RAB9B_HUMAN	reviewed	Ras-related protein Rab-9B (Rab-9-like protein) (Rab-9L)	RAB9B RAB9L	Homo sapiens (Human)	201
Q92928	RAB1C_HUMAN	reviewed	Putative Ras-related protein Rab-1C (hRab1c)	RAB1C	Homo sapiens (Human)	201
A6NDB9	PALM3_HUMAN	reviewed	Paralemmin-3	PALM3	Homo sapiens (Human)	673
P60763	RAC3_HUMAN	reviewed	Ras-related C3 botulinum toxin substrate 3 (EC 3.6.5.2) (p21-Rac3)	RAC3	Homo sapiens (Human)	192
P57729	RAB38_HUMAN	reviewed	Ras-related protein Rab-38 (Melanoma antigen NY-MEL-1)	RAB38	Homo sapiens (Human)	211
Q15669	RHOH_HUMAN	reviewed	Rho-related GTP-binding protein RhoH (GTP-binding protein TTF) (Translocation three four protein)	RHOH ARHH TTF	Homo sapiens (Human)	191
Q14088	RB33A_HUMAN	reviewed	Ras-related protein Rab-33A (Small GTP-binding protein S10)	RAB33A RABS10	Homo sapiens (Human)	237
Q15286	RAB35_HUMAN	reviewed	Ras-related protein Rab-35 (GTP-binding protein RAY) (Ras-related protein Rab-1C)	RAB35 RAB1C RAY	Homo sapiens (Human)	201
P20338	RAB4A_HUMAN	reviewed	Ras-related protein Rab-4A (EC 3.6.5.2)	RAB4A RAB4	Homo sapiens (Human)	218
P52198	RND2_HUMAN	reviewed	Rho-related GTP-binding protein RhoN (Rho family GTPase 2) (Rho-related GTP-binding protein Rho7) (Rnd2)	RND2 ARHN RHO7	Homo sapiens (Human)	227
P43119	PI2R_HUMAN	reviewed	Prostacyclin receptor (Prostaglandin I2 receptor) (PGI receptor) (PGI2 receptor) (Prostanoid IP receptor)	PTGIR PRIPR	Homo sapiens (Human)	386
O00194	RB27B_HUMAN	reviewed	Ras-related protein Rab-27B (EC 3.6.5.2) (C25KG)	RAB27B	Homo sapiens (Human)	218
Q5JT25	RAB41_HUMAN	reviewed	Ras-related protein Rab-41	RAB41	Homo sapiens (Human)	222
O95755	RAB36_HUMAN	reviewed	Ras-related protein Rab-36	RAB36	Homo sapiens (Human)	333
Q96AH8	RAB7B_HUMAN	reviewed	Ras-related protein Rab-7b	RAB7B	Homo sapiens (Human)	199
Q7Z444	RASE_HUMAN	reviewed	GTPase ERas (E-Ras) (EC 3.6.5.2) (Embryonic stem cell-expressed Ras)	ERAS HRAS2 HRASP	Homo sapiens (Human)	233
Q9NX57	RAB20_HUMAN	reviewed	Ras-related protein Rab-20	RAB20	Homo sapiens (Human)	234
Q96D21	RHES_HUMAN	reviewed	GTP-binding protein Rhes (Ras homolog enriched in striatum) (Tumor endothelial marker 2)	RASD2 TEM2	Homo sapiens (Human)	266
Q6IQ22	RAB12_HUMAN	reviewed	Ras-related protein Rab-12	RAB12	Homo sapiens (Human)	244
P51153	RAB13_HUMAN	reviewed	Ras-related protein Rab-13 (Cell growth-inhibiting gene 4 protein)	RAB13 GIG4	Homo sapiens (Human)	203
P61020	RAB5B_HUMAN	reviewed	Ras-related protein Rab-5B	RAB5B	Homo sapiens (Human)	215
P51148	RAB5C_HUMAN	reviewed	Ras-related protein Rab-5C (L1880) (RAB5L)	RAB5C RABL	Homo sapiens (Human)	216
Q96AX2	RAB37_HUMAN	reviewed	Ras-related protein Rab-37	RAB37	Homo sapiens (Human)	223
P61018	RAB4B_HUMAN	reviewed	Ras-related protein Rab-4B (EC 3.6.5.2)	RAB4B PP1596	Homo sapiens (Human)	213
Q96S21	RB40C_HUMAN	reviewed	Ras-related protein Rab-40C (Rar-like protein) (Ras-like protein family member 8C) (SOCS box-containing protein RAR3)	RAB40C RARL RASL8C	Homo sapiens (Human)	281
P51157	RAB28_HUMAN	reviewed	Ras-related protein Rab-28	RAB28	Homo sapiens (Human)	221
Q92730	RND1_HUMAN	reviewed	Rho-related GTP-binding protein Rho6 (Rho family GTPase 1) (Rnd1)	RND1 RHO6	Homo sapiens (Human)	232
P51151	RAB9A_HUMAN	reviewed	Ras-related protein Rab-9A	RAB9A RAB9	Homo sapiens (Human)	201
P51149	RAB7A_HUMAN	reviewed	Ras-related protein Rab-7a (EC 3.6.5.2)	RAB7A RAB7	Homo sapiens (Human)	207
P20337	RAB3B_HUMAN	reviewed	Ras-related protein Rab-3B	RAB3B	Homo sapiens (Human)	219
P61106	RAB14_HUMAN	reviewed	Ras-related protein Rab-14	RAB14	Homo sapiens (Human)	215
P01116	RASK_HUMAN	reviewed	GTPase KRas (EC 3.6.5.2) (K-Ras 2) (Ki-Ras) (c-K-ras) (c-Ki-ras) [Cleaved into: GTPase KRas, N-terminally processed]	KRAS KRAS2 RASK2	Homo sapiens (Human)	189
P62820	RAB1A_HUMAN	reviewed	Ras-related protein Rab-1A (YPT1-related protein)	RAB1A RAB1	Homo sapiens (Human)	205
P16499	PDE6A_HUMAN	reviewed	Rod cGMP-specific 3',5'-cyclic phosphodiesterase subunit alpha (GMP-PDE alpha) (EC 3.1.4.35) (PDE V-B1)	PDE6A PDEA	Homo sapiens (Human)	860
Q9UL26	RB22A_HUMAN	reviewed	Ras-related protein Rab-22A (Rab-22)	RAB22A RAB22	Homo sapiens (Human)	194
O75365	TP4A3_HUMAN	reviewed	Protein tyrosine phosphatase type IVA 3 (EC 3.1.3.48) (PRL-R) (Protein-tyrosine phosphatase 4a3) (Protein-tyrosine phosphatase of regenerating liver 3) (PRL-3)	PTP4A3 PRL3	Homo sapiens (Human)	173
P09936	UCHL1_HUMAN	reviewed	Ubiquitin carboxyl-terminal hydrolase isozyme L1 (UCH-L1) (EC 3.4.19.12) (Neuron cytoplasmic protein 9.5) (PGP 9.5) (PGP9.5) (Ubiquitin thioesterase L1)	UCHL1	Homo sapiens (Human)	223
Q15907	RB11B_HUMAN	reviewed	Ras-related protein Rab-11B (GTP-binding protein YPT3)	RAB11B YPT3	Homo sapiens (Human)	218
Q9BZG1	RAB34_HUMAN	reviewed	Ras-related protein Rab-34 (Ras-related protein Rab-39) (Ras-related protein Rah)	RAB34 RAB39 RAH	Homo sapiens (Human)	259
Q7Z3G6	PRIC2_HUMAN	reviewed	Prickle-like protein 2	PRICKLE2	Homo sapiens (Human)	844
Q96MT3	PRIC1_HUMAN	reviewed	Prickle-like protein 1 (REST/NRSF-interacting LIM domain protein 1)	PRICKLE1 RILP	Homo sapiens (Human)	831
P10114	RAP2A_HUMAN	reviewed	Ras-related protein Rap-2a (EC 3.6.5.2) (RbBP-30)	RAP2A	Homo sapiens (Human)	183
P01111	RASN_HUMAN	reviewed	GTPase NRas (EC 3.6.5.2) (Transforming protein N-Ras)	NRAS HRAS1	Homo sapiens (Human)	189
Q8NFA0	UBP32_HUMAN	reviewed	Ubiquitin carboxyl-terminal hydrolase 32 (EC 3.4.19.12) (Deubiquitinating enzyme 32) (Renal carcinoma antigen NY-REN-60) (Ubiquitin thioesterase 32) (Ubiquitin-specific-processing protease 32)	USP32 USP10	Homo sapiens (Human)	1604
P35913	PDE6B_HUMAN	reviewed	Rod cGMP-specific 3',5'-cyclic phosphodiesterase subunit beta (GMP-PDE beta) (EC 3.1.4.35)	PDE6B PDEB	Homo sapiens (Human)	854
O75781	PALM_HUMAN	reviewed	Paralemmin-1 (Paralemmin)	PALM KIAA0270	Homo sapiens (Human)	387
Q93100	KPBB_HUMAN	reviewed	Phosphorylase b kinase regulatory subunit beta (Phosphorylase kinase subunit beta)	PHKB	Homo sapiens (Human)	1093
P53609	PGTB1_HUMAN	reviewed	Geranylgeranyl transferase type-1 subunit beta (EC 2.5.1.59) (Geranylgeranyl transferase type I subunit beta) (GGTase-I-beta) (Type I protein geranyl-geranyltransferase subunit beta)	PGGT1B	Homo sapiens (Human)	377
P51160	PDE6C_HUMAN	reviewed	Cone cGMP-specific 3',5'-cyclic phosphodiesterase subunit alpha' (EC 3.1.4.35) (cGMP phosphodiesterase 6C)	PDE6C PDEA2	Homo sapiens (Human)	858
O95716	RAB3D_HUMAN	reviewed	Ras-related protein Rab-3D	RAB3D GOV RAB16	Homo sapiens (Human)	219
Q13637	RAB32_HUMAN	reviewed	Ras-related protein Rab-32	RAB32	Homo sapiens (Human)	225
Q9Y3L5	RAP2C_HUMAN	reviewed	Ras-related protein Rap-2c (EC 3.6.5.2)	RAP2C	Homo sapiens (Human)	183
Q9Y272	RASD1_HUMAN	reviewed	Dexamethasone-induced Ras-related protein 1 (Activator of G-protein signaling 1)	RASD1 AGS1 DEXRAS1	Homo sapiens (Human)	281
A6NIZ1	RP1BL_HUMAN	reviewed	Ras-related protein Rap-1b-like protein		Homo sapiens (Human)	184
O15498	YKT6_HUMAN	reviewed	Synaptobrevin homolog YKT6 (EC 2.3.1.-)	YKT6	Homo sapiens (Human)	198
Q9NP72	RAB18_HUMAN	reviewed	Ras-related protein Rab-18	RAB18	Homo sapiens (Human)	206
O00212	RHOD_HUMAN	reviewed	Rho-related GTP-binding protein RhoD (Rho-related protein HP1) (RhoHP1)	RHOD ARHD	Homo sapiens (Human)	210
Q9H082	RB33B_HUMAN	reviewed	Ras-related protein Rab-33B	RAB33B	Homo sapiens (Human)	229
Q15831	STK11_HUMAN	reviewed	Serine/threonine-protein kinase STK11 (EC 2.7.11.1) (Liver kinase B1) (LKB1) (hLKB1) (Renal carcinoma antigen NY-REN-19)	STK11 LKB1 PJS	Homo sapiens (Human)	433
Q9NRW1	RAB6B_HUMAN	reviewed	Ras-related protein Rab-6B	RAB6B	Homo sapiens (Human)	208
P61026	RAB10_HUMAN	reviewed	Ras-related protein Rab-10 (EC 3.6.5.2)	RAB10	Homo sapiens (Human)	200
Q9H4E5	RHOJ_HUMAN	reviewed	Rho-related GTP-binding protein RhoJ (Ras-like protein family member 7B) (Tc10-like GTP-binding protein)	RHOJ ARHJ RASL7B RHOI TCL	Homo sapiens (Human)	214
Q6T310	RSLBA_HUMAN	reviewed	Ras-like protein family member 11A (EC 3.6.5.2)	RASL11A	Homo sapiens (Human)	242
Q7Z6K3	PTAR1_HUMAN	reviewed	Protein prenyltransferase alpha subunit repeat-containing protein 1	PTAR1	Homo sapiens (Human)	402
P61019	RAB2A_HUMAN	reviewed	Ras-related protein Rab-2A	RAB2A RAB2	Homo sapiens (Human)	212
Q9ULW5	RAB26_HUMAN	reviewed	Ras-related protein Rab-26	RAB26	Homo sapiens (Human)	256
P84095	RHOG_HUMAN	reviewed	Rho-related GTP-binding protein RhoG	RHOG ARHG	Homo sapiens (Human)	191
P51159	RB27A_HUMAN	reviewed	Ras-related protein Rab-27A (Rab-27) (EC 3.6.5.2) (GTP-binding protein Ram)	RAB27A RAB27	Homo sapiens (Human)	221
Q86YS6	RAB43_HUMAN	reviewed	Ras-related protein Rab-43 (Ras-related protein Rab-41)	RAB43 RAB41	Homo sapiens (Human)	212
P10301	RRAS_HUMAN	reviewed	Ras-related protein R-Ras (EC 3.6.5.-) (p23)	RRAS	Homo sapiens (Human)	218
P62491	RB11A_HUMAN	reviewed	Ras-related protein Rab-11A (Rab-11) (YL8)	RAB11A RAB11	Homo sapiens (Human)	216
P61006	RAB8A_HUMAN	reviewed	Ras-related protein Rab-8A (Oncogene c-mel)	RAB8A MEL RAB8	Homo sapiens (Human)	207
P20340	RAB6A_HUMAN	reviewed	Ras-related protein Rab-6A (Rab-6)	RAB6A RAB6	Homo sapiens (Human)	208
A4D1S5	RAB19_HUMAN	reviewed	Ras-related protein Rab-19	RAB19 RAB19B	Homo sapiens (Human)	217
Q13636	RAB31_HUMAN	reviewed	Ras-related protein Rab-31 (Ras-related protein Rab-22B)	RAB31 RAB22B	Homo sapiens (Human)	194
P57735	RAB25_HUMAN	reviewed	Ras-related protein Rab-25 (CATX-8)	RAB25 CATX8	Homo sapiens (Human)	213
P53611	PGTB2_HUMAN	reviewed	Geranylgeranyl transferase type-2 subunit beta (EC 2.5.1.60) (Geranylgeranyl transferase type II subunit beta) (GGTase-II-beta) (Rab geranyl-geranyltransferase subunit beta) (Rab GG transferase beta) (Rab GGTase beta) (Rab geranylgeranyltransferase subunit beta) (Type II protein geranyl-geranyltransferase subunit beta)	RABGGTB GGTB	Homo sapiens (Human)	331
O14966	RAB7L_HUMAN	reviewed	Ras-related protein Rab-7L1 (Rab-7-like protein 1) (Ras-related protein Rab-29)	RAB29 RAB7L1	Homo sapiens (Human)	203
Q8TAI7	REBL1_HUMAN	reviewed	GTPase RhebL1 (Ras homolog enriched in brain like-1 c) (RhebL1c) (Ras homolog enriched in brain-like protein 1) (Rheb-like protein 1) (Rheb2)	RHEBL1	Homo sapiens (Human)	183
Q15771	RAB30_HUMAN	reviewed	Ras-related protein Rab-30	RAB30	Homo sapiens (Human)	203
P62070	RRAS2_HUMAN	reviewed	Ras-related protein R-Ras2 (EC 3.6.5.-) (Ras-like protein TC21) (Teratocarcinoma oncogene)	RRAS2 TC21	Homo sapiens (Human)	204
Q92737	RSLAA_HUMAN	reviewed	Ras-like protein family member 10A (EC 3.6.5.2) (Ras-like protein RRP22) (Ras-related protein on chromosome 22)	RASL10A RRP22	Homo sapiens (Human)	203
O95164	UBL3_HUMAN	reviewed	Ubiquitin-like protein 3 (Membrane-anchored ubiquitin-fold protein) (HsMUB) (MUB) (Protein HCG-1)	UBL3 PNSC1	Homo sapiens (Human)	117
O60262	GBG7_HUMAN	reviewed	Guanine nucleotide-binding protein G(I)/G(S)/G(O) subunit gamma-7	GNG7 GNGT7	Homo sapiens (Human)	68
Q8N3D4	EH1L1_HUMAN	reviewed	EH domain-binding protein 1-like protein 1	EHBP1L1	Homo sapiens (Human)	1523
Q96PP8	GBP5_HUMAN	reviewed	Guanylate-binding protein 5 (EC 3.6.5.-) (GBP-TA antigen) (GTP-binding protein 5) (GBP-5) (Guanine nucleotide-binding protein 5)	GBP5 UNQ2427/PRO4987	Homo sapiens (Human)	586
P46019	KPB2_HUMAN	reviewed	Phosphorylase b kinase regulatory subunit alpha, liver isoform (Phosphorylase kinase alpha L subunit)	PHKA2 PHKLA PYK	Homo sapiens (Human)	1235
Q9UK08	GBG8_HUMAN	reviewed	Guanine nucleotide-binding protein G(I)/G(S)/G(O) subunit gamma-8 (Gamma-9)	GNG8 GNG9 GNGT9	Homo sapiens (Human)	70
P46020	KPB1_HUMAN	reviewed	Phosphorylase b kinase regulatory subunit alpha, skeletal muscle isoform (Phosphorylase kinase alpha M subunit)	PHKA1 PHKA	Homo sapiens (Human)	1223
P48448	AL3B2_HUMAN	reviewed	Aldehyde dehydrogenase family 3 member B2 (EC 1.2.1.3) (Aldehyde dehydrogenase 8)	ALDH3B2 ALDH8	Homo sapiens (Human)	385
P52306	GDS1_HUMAN	reviewed	Rap1 GTPase-GDP dissociation stimulator 1 (Exchange factor smgGDS) (SMG GDS protein) (SMG P21 stimulatory GDP/GTP exchange protein)	RAP1GDS1	Homo sapiens (Human)	607
O14610	GBGT2_HUMAN	reviewed	Guanine nucleotide-binding protein G(I)/G(S)/G(O) subunit gamma-T2 (G gamma-C) (G-gamma-8) (G-gamma-9) (Guanine nucleotide binding protein gamma transducing activity polypeptide 2)	GNGT2 GNG8 GNG9 GNGT8	Homo sapiens (Human)	69
Q9Y256	FACE2_HUMAN	reviewed	CAAX prenyl protease 2 (EC 3.4.22.-) (Farnesylated proteins-converting enzyme 2) (FACE-2) (Prenyl protein-specific endoprotease 2) (RCE1 homolog) (hRCE1)	RCE1 FACE2 RCE1A RCE1B	Homo sapiens (Human)	329
P49354	FNTA_HUMAN	reviewed	Protein farnesyltransferase/geranylgeranyltransferase type-1 subunit alpha (EC 2.5.1.58) (EC 2.5.1.59) (CAAX farnesyltransferase subunit alpha) (FTase-alpha) (Ras proteins prenyltransferase subunit alpha) (Type I protein geranyl-geranyltransferase subunit alpha) (GGTase-I-alpha)	FNTA	Homo sapiens (Human)	379
Q9P2W3	GBG13_HUMAN	reviewed	Guanine nucleotide-binding protein G(I)/G(S)/G(O) subunit gamma-13	GNG13	Homo sapiens (Human)	67
P63215	GBG3_HUMAN	reviewed	Guanine nucleotide-binding protein G(I)/G(S)/G(O) subunit gamma-3	GNG3 GNGT3	Homo sapiens (Human)	75
P63211	GBG1_HUMAN	reviewed	Guanine nucleotide-binding protein G(T) subunit gamma-T1 (Transducin gamma chain)	GNGT1	Homo sapiens (Human)	74
Q96H96	COQ2_HUMAN	reviewed	4-hydroxybenzoate polyprenyltransferase, mitochondrial (4-HB polyprenyltransferase) (EC 2.5.1.39) (4-hydroxybenzoate decaprenyltransferase) (COQ2 homolog) (hCOQ2) (Para-hydroxybenzoate--polyprenyltransferase) (PHB:PPT) (PHB:polyprenyltransferase)	COQ2 CL640	Homo sapiens (Human)	371
Q9UKC9	FBXL2_HUMAN	reviewed	F-box/LRR-repeat protein 2 (F-box and leucine-rich repeat protein 2) (F-box protein FBL2/FBL3)	FBXL2 FBL2 FBL3	Homo sapiens (Human)	423
P50150	GBG4_HUMAN	reviewed	Guanine nucleotide-binding protein G(I)/G(S)/G(O) subunit gamma-4	GNG4 GNGT4	Homo sapiens (Human)	75
P49356	FNTB_HUMAN	reviewed	Protein farnesyltransferase subunit beta (FTase-beta) (EC 2.5.1.58) (CAAX farnesyltransferase subunit beta) (Ras proteins prenyltransferase subunit beta)	FNTB	Homo sapiens (Human)	437
Q8WTQ7	GRK7_HUMAN	reviewed	Rhodopsin kinase GRK7 (EC 2.7.11.14) (G protein-coupled receptor kinase 7) (G protein-coupled receptor kinase GRK7)	GRK7 GPRK7	Homo sapiens (Human)	553
P59768	GBG2_HUMAN	reviewed	Guanine nucleotide-binding protein G(I)/G(S)/G(O) subunit gamma-2 (G gamma-I)	GNG2	Homo sapiens (Human)	71
P63218	GBG5_HUMAN	reviewed	Guanine nucleotide-binding protein G(I)/G(S)/G(O) subunit gamma-5	GNG5 GNGT5	Homo sapiens (Human)	68
Q9BSW2	EFC4B_HUMAN	reviewed	EF-hand calcium-binding domain-containing protein 4B (Calcium release-activated calcium channel regulator 2A) (CRAC channel regulator 2A) (Calcium release-activated channel regulator 2A) (Ras-related protein Rab-46)	CRACR2A EFCAB4B RAB46	Homo sapiens (Human)	731
P61952	GBG11_HUMAN	reviewed	Guanine nucleotide-binding protein G(I)/G(S)/G(O) subunit gamma-11	GNG11 GNGT11	Homo sapiens (Human)	73
P32456	GBP2_HUMAN	reviewed	Guanylate-binding protein 2 (EC 3.6.5.-) (GTP-binding protein 2) (GBP-2) (HuGBP-2) (Guanine nucleotide-binding protein 2) (Interferon-induced guanylate-binding protein 2)	GBP2	Homo sapiens (Human)	591
Q9NRR6	INP5E_HUMAN	reviewed	Phosphatidylinositol polyphosphate 5-phosphatase type IV (72 kDa inositol polyphosphate 5-phosphatase) (Inositol polyphosphate-5-phosphatase E) (Phosphatidylinositol 4,5-bisphosphate 5-phosphatase) (EC 3.1.3.36) (Phosphatidylinositol-3,4,5-trisphosphate 5-phosphatase) (EC 3.1.3.86)	INPP5E	Homo sapiens (Human)	644
O15255	CXX1_HUMAN	reviewed	CAAX box protein 1 (Cerebral protein 5)	RTL8C CXX1 FAM127A MAR8 MAR8C MART8 hucep-5	Homo sapiens (Human)	209
O60884	DNJA2_HUMAN	reviewed	DnaJ homolog subfamily A member 2 (Cell cycle progression restoration gene 3 protein) (Dnj3) (Dj3) (HIRA-interacting protein 4) (Renal carcinoma antigen NY-REN-14)	DNAJA2 CPR3 HIRIP4	Homo sapiens (Human)	412
Q5VW32	BROX_HUMAN	reviewed	BRO1 domain-containing protein BROX (BRO1 domain- and CAAX motif-containing protein)	BROX BROFTI C1orf58	Homo sapiens (Human)	411
Q7Z7G2	CPLX4_HUMAN	reviewed	Complexin-4 (Complexin IV) (CPX IV)	CPLX4	Homo sapiens (Human)	160
P31689	DNJA1_HUMAN	reviewed	DnaJ homolog subfamily A member 1 (DnaJ protein homolog 2) (HSDJ) (Heat shock 40 kDa protein 4) (Heat shock protein J2) (HSJ-2) (Human DnaJ protein 2) (hDj-2)	DNAJA1 DNAJ2 HDJ2 HSJ2 HSPF4	Homo sapiens (Human)	397
Q8WVH0	CPLX3_HUMAN	reviewed	Complexin-3 (Complexin III) (CPX III)	CPLX3 Nbla11589	Homo sapiens (Human)	158
P25686	DNJB2_HUMAN	reviewed	DnaJ homolog subfamily B member 2 (Heat shock 40 kDa protein 3) (Heat shock protein J1) (HSJ-1)	DNAJB2 HSJ1 HSPF3	Homo sapiens (Human)	324
P09543	CN37_HUMAN	reviewed	2',3'-cyclic-nucleotide 3'-phosphodiesterase (CNP) (CNPase) (EC 3.1.4.37)	CNP	Homo sapiens (Human)	421
P49454	CENPF_HUMAN	reviewed	Centromere protein F (CENP-F) (AH antigen) (Kinetochore protein CENPF) (Mitosin)	CENPF	Homo sapiens (Human)	3114
O95661	DIRA3_HUMAN	reviewed	GTP-binding protein Di-Ras3 (Distinct subgroup of the Ras family member 3) (Rho-related GTP-binding protein RhoI)	DIRAS3 ARHI NOEY2 RHOI	Homo sapiens (Human)	229
Q96HU8	DIRA2_HUMAN	reviewed	GTP-binding protein Di-Ras2 (Distinct subgroup of the Ras family member 2)	DIRAS2	Homo sapiens (Human)	199
P60953	CDC42_HUMAN	reviewed	Cell division control protein 42 homolog (EC 3.6.5.2) (G25K GTP-binding protein)	CDC42	Homo sapiens (Human)	191
Q96I34	PP16A_HUMAN	reviewed	Protein phosphatase 1 regulatory subunit 16A (Myosin phosphatase-targeting subunit 3)	PPP1R16A MYPT3	Homo sapiens (Human)	528
Q96NX5	KCC1G_HUMAN	reviewed	Calcium/calmodulin-dependent protein kinase type 1G (EC 2.7.11.17) (CaM kinase I gamma) (CaM kinase IG) (CaM-KI gamma) (CaMKI gamma) (CaMKIG) (CaMK-like CREB kinase III) (CLICK III)	CAMK1G CLICK3 VWS1	Homo sapiens (Human)	476
O15146	MUSK_HUMAN	reviewed	Muscle, skeletal receptor tyrosine-protein kinase (EC 2.7.10.1) (Muscle-specific tyrosine-protein kinase receptor) (MuSK) (Muscle-specific kinase receptor)	MUSK	Homo sapiens (Human)	869
Q9UBI6	GBG12_HUMAN	reviewed	Guanine nucleotide-binding protein G(I)/G(S)/G(O) subunit gamma-12	GNG12	Homo sapiens (Human)	72
P50151	GBG10_HUMAN	reviewed	Guanine nucleotide-binding protein G(I)/G(S)/G(O) subunit gamma-10	GNG10 GNGT10	Homo sapiens (Human)	68
Q15835	GRK1_HUMAN	reviewed	Rhodopsin kinase GRK1 (RK) (EC 2.7.11.14) (G protein-coupled receptor kinase 1)	GRK1 RHOK	Homo sapiens (Human)	563
P55209	NP1L1_HUMAN	reviewed	Nucleosome assembly protein 1-like 1 (NAP-1-related protein) (hNRP)	NAP1L1 NRP	Homo sapiens (Human)	391
P02545	LMNA_HUMAN	reviewed	Prelamin-A/C [Cleaved into: Lamin-A/C (70 kDa lamin) (Renal carcinoma antigen NY-REN-32)]	LMNA LMN1	Homo sapiens (Human)	664
O95057	DIRA1_HUMAN	reviewed	GTP-binding protein Di-Ras1 (Distinct subgroup of the Ras family member 1) (Ras-related inhibitor of cell growth) (Rig) (Small GTP-binding tumor suppressor 1)	DIRAS1 GBTS1 RIG	Homo sapiens (Human)	198
Q03252	LMNB2_HUMAN	reviewed	Lamin-B2	LMNB2 LMN2	Homo sapiens (Human)	620

## Sheet: Fig. 1B
Uniprot Accession
Prenylation	Proteomics	Prenylation|Proteomics
Q13286	Q09666	Q9H0U4
Q92834	Q15149	P62745
A0A0A1HAV6	P21333	P11233
A0A590UJK8	P35749	P11234
X6R9N0	Q9Y490	P24386
H0YDB7	P35579	P43353
E2QRG7	P15924	Q9UP65
A0A384NPH0	P35555	P63000
H3BV13	Q8IVF2	P15153
A0A384MQX1	Q14204	Q9BRT3
A6NMN0	P12111	Q93096
B4E1U9	P98160	Q12974
I3L1N3	P04114	P32019
W8QEH3	Q9UPN3	P32455
B2R7I9	O75369	Q14642
A0A024R0J7	Q8WXH0	Q8NDI1
Q96GX3	Q14315	P26374
B4DFR3	Q13813	Q5HYI8
Q5TCI8	P02751	Q8WV99
I3NHZ9	P78527	Q8WW22
A0A024R0K8	Q01082	P20700
D6RF53	Q99715	Q02224
Q7Z4W7	P24821	P20339
I3L213	P35580	P40855
A0A0A1HAV9	P12814	Q8IXS6
A0A6Q8PFJ0	P46940	P61225
D6RE83	O60437	P20336
D6R956	P18206	Q8WUD1
A8K6I8	Q92817	Q9UL25
B4DQ16	P02768	P17081
I3L0Z1	O15230	P61586
A0A024R9T1	P11532	P08134
J3KQP8	O43707	P62834
D3DSY9	P58107	Q969Q5
Q53GC2	Q14980	O14807
A6NIT2	Q7Z406	Q15382
E9PQP6	Q9C0C2	Q92930
X6RFL8	P49792	P61587
A0A024R7G2	P11047	P61224
A6NLJ7	Q03001	Q96DA2
E9PN85	P01024	Q9ULC3
H3BQ89	Q7Z6Z7	Q96E17
B4DZT3	P46939	Q7Z6P3
Q5I6Y5	P22105	Q9HBH0
A0A0A7M1X5	P01023	P01112
H0YCW1	Q14789	Q9NP90
B3KVN2	Q9NZM1	P57729
A0A024RAE6	Q00610	Q15286
A0A024R191	P13646	P20338
B2RD14	P19013	O00194
Q6LAJ4	Q8NF91	Q96AH8
Q5JQ44	O15061	Q9NX57
B4DDB3	P02533	Q6IQ22
Q53EX5	Q13835	P51153
A0A024RDP0	P49327	P61020
A0A1D8H0A6	Q5T4S7	P51148
E9PPM9	Q9HBL0	Q96AX2
A0A024R7I7	Q05707	P61018
A0A024RAA5	Q9Y4G6	Q96S21
V9HW74	O15020	P51157
A0A024RBA9	P02538	P51151
A0A024R3U9	Q04695	P51149
B2R8W8	P04259	P20337
B3KVX5	P48668	P61106
D6R974	P98088	P01116
A0A024R845	Q63HN8	P62820
Q6FGU7	Q92616	Q9UL26
B2R5I8	Q02952	O75365
Q96S79	Q9P2E9	P09936
P0C0E4	P13647	Q15907
Q14964	P14923	Q9BZG1
P59190	P35221	P10114
Q9H0T7	O95425	P01111
Q12829	P42704	Q8NFA0
O14827	Q86UP2	O75781
Q8WXH6	P46821	Q93100
Q8N4Z0	P02675	P53609
Q96T49	P12270	O95716
Q92928	P55268	Q13637
A6NDB9	P0C0L4	Q9Y3L5
P60763	P34932	O15498
Q15669	Q9UMS6	Q9NP72
Q14088	P0C0L5	O00212
P52198	P08603	Q9H082
P43119	Q15746	Q15831
Q5JT25	Q07954	Q9NRW1
O95755	Q08188	P61026
Q7Z444	P50851	Q7Z6K3
Q96D21	Q6P2Q9	P61019
Q92730	Q15075	P84095
P16499	P55072	P51159
Q7Z3G6	P07814	Q86YS6
Q96MT3	P63267	P10301
P35913	A8K2U0	P62491
P51160	P02671	P61006
Q9Y272	Q99996	P20340
A6NIZ1	P17661	Q13636
Q9H4E5	P02787	P57735
Q6T310	P0DMV9	P53611
Q9ULW5	Q709C8	O14966
A4D1S5	P32926	Q15771
Q8TAI7	P05023	P62070
Q92737	P10809	O95164
Q9UK08	P11142	O60262
P48448	P02549	Q8N3D4
O14610	P12109	Q96PP8
Q9P2W3	Q05682	P46019
P63215	P19012	P46020
P63211	Q9Y4K1	P52306
Q96H96	O75643	Q9Y256
Q9UKC9	P05787	P49354
Q8WTQ7	P08670	P50150
P61952	O95359	P49356
Q9NRR6	P08779	P59768
O15255	Q9BX66	P63218
Q7Z7G2	P04275	Q9BSW2
Q8WVH0	P68133	P32456
O95661	Q9UBG3	O60884
Q96HU8	P08727	Q5VW32
Q96NX5	P22314	P31689
O15146	P33176	P25686
Q15835	Q16787	P09543
O95057	P68371	P49454
	Q13751	P60953
	P16144	Q96I34
	P14625	Q9UBI6
	P13667	P50151
	O60716	P55209
	Q13439	P02545
	P16615	Q03252
	Q93052
	P07942
	Q08211
	Q14203
	Q15063
	P14618
	Q12888
	P02679
	P04075
	Q12802
	Q13576
	P06733
	Q9Y520
	Q16363
	Q92598
	P27816
	P08238
	P07900
	P27708
	Q02388
	P07996
	Q6UVK1
	P26038
	Q13885
	P07437
	P30622
	P48681
	P68104
	Q9NYQ8
	Q9BVA1
	O75923
	P10586
	Q14573
	Q9Y6R7
	Q8WUM4
	Q8WX93
	Q14008
	P13796
	O00468
	P53621
	Q00341
	P11021
	Q96Q06
	Q04637
	P55196
	P02788
	P55786
	O60763
	P02452
	P11277
	Q9Y4L1
	P00558
	P11717
	Q08378
	Q93008
	Q02487
	Q6ZN66
	O95171
	Q6ZRV2
	Q9NYU2
	Q92614
	Q9UQE7
	O15231
	P38646
	P04350
	Q14152
	O00159
	P17987
	Q07157
	P13639
	O43491
	P46013
	P35573
	P49321
	Q99798
	P00352
	P98095
	P00450
	Q8WWI1
	Q15582
	P27797
	P23229
	P49748
	P52272
	Q5JRA6
	P08133
	A5YKK6
	P07476
	Q12906
	P52948
	P04083
	O75533
	P49588
	P13797
	P51659
	Q02880
	Q5T5P2
	P11216
	Q14764
	Q9H2G2
	Q14112
	Q14126
	O00410
	Q14839
	P06396
	P06576
	P14543
	P12110
	P07237
	P54652
	Q92945
	Q32MZ4
	P35222
	P05783
	Q10567
	P04406
	P31150
	Q15643
	Q07065
	A8TX70
	Q8WYP5
	P41252
	Q14683
	Q86VP6
	P15311
	P13645
	P29144
	P55265
	P53814
	Q96AC1
	P35606
	Q6UWP8
	Q5VYK3
	O95782
	O75165
	P11586
	P26640
	P54136
	Q13423
	P14866
	Q14195
	Q14134
	P49368
	Q13464
	Q92900
	Q02218
	Q9UQ35
	P21810
	O95757
	Q9Y678
	P04792
	P35658
	P04264
	Q14CN2
	Q01813
	Q7KZF4
	P19367
	P28331
	Q92896
	Q9Y6C2
	P22102
	P20810
	Q460N5
	Q9P2J5
	P42224
	Q02413
	Q1KMD3
	P63010
	P49736
	Q9UM54
	Q6YHK3
	P01031
	P06737
	O75116
	O75592
	Q9Y5S2
	Q13263
	Q9P265
	Q14643
	Q01995
	P30153
	P78371
	Q9Y4I1
	P05091
	P28838
	P51610
	Q13045
	P02774
	P30101
	P40763
	Q00839
	O00429
	Q27J81
	Q01518
	P08123
	Q16531
	Q4V328
	P50395
	P09972
	P50991
	P09211
	Q9UKV3
	O60610
	P21980
	Q13085
	Q9NZN4
	P00747
	Q13200
	P31939
	Q7KZ85
	Q9BSJ8
	P00734
	Q9BUF5
	P18583
	Q13509
	P26599
	P42356
	P40939
	P16157
	Q16555
	P05164
	P37802
	O15031
	P60842
	O94979
	Q13428
	P29401
	P02786
	Q9NR99
	P53618
	P08572
	P78347
	P50990
	O60701
	P49790
	P0DOX5
	Q9NZB2
	Q16513
	P35609
	P22626
	P48634
	Q12955
	O95678
	P23634
	P25205
	Q9NR09
	O60271
	P21796
	Q9UDY2
	Q14974
	P09874
	Q08J23
	Q92841
	P50993
	P12277
	P12956
	P01009
	O60313
	P60174
	Q14690
	P11388
	Q8N1N4
	P25705
	Q7L014
	Q15365
	P36952
	O14974
	O15027
	Q71U36
	P05556
	O00515
	Q14C86
	Q16610
	P07384
	P34931
	Q16891
	Q9NQ38
	P55060
	Q16658
	Q5JPE7
	Q9Y3P9
	P53396
	P24043
	Q7Z460
	Q63ZY3
	P23246
	Q13753
	Q8IUD2
	Q96RW7
	Q14574
	Q9BQG0
	P43243
	Q99832
	P42166
	P24752
	P17655
	Q14160
	P45880
	P67809
	P31948
	Q9Y3Z3
	P42765
	P35556
	P13010
	P52701
	P49419
	Q86UE4
	Q9NR30
	P00533
	P00488
	Q99460
	Q14766
	Q9ULT8
	P52209
	Q92878
	Q5K651
	Q15029
	Q14966
	Q9UHD8
	P00738
	P22735
	O95071
	Q8N163
	Q9NQT8
	P48643
	P68871
	P06756
	O75122
	Q5JSH3
	P27824
	Q9Y6D6
	P35442
	Q15155
	Q14157
	P07355
	Q9UBC2
	Q53SF7
	Q9BZQ8
	Q9H3U1
	Q96I99
	Q6W4X9
	P42858
	A0AVT1
	Q13435
	Q12882
	P62258
	P06744
	P24928
	P11498
	Q9H223
	P51911
	Q9BQS8
	Q29RF7
	P29508
	O00267
	Q93009
	Q14697
	P78344
	P35908
	P68366
	P02461
	Q9P0K7
	O60841
	Q5UIP0
	P33527
	Q9BQE3
	Q9UPU5
	O14980
	Q14247
	Q92597
	Q9BZ29
	P49750
	Q5TZA2
	Q86V48
	P56192
	Q8WVM8
	Q7Z2W4
	P04040
	O60664
	Q6WCQ1
	Q16666
	O95202
	P13489
	Q9H4A3
	Q6KC79
	P50570
	Q9BZF9
	Q3SY69
	P46459
	Q8TAQ2
	P36776
	Q9H2M9
	A2RRP1
	P42167
	O75534
	Q9UHB6
	Q641Q2
	P55884
	O94973
	Q92499
	A6NHR9
	Q15233
	Q14185
	Q15393
	Q9H4M9
	P78559
	P19827
	P20591
	Q9NZ08
	P09960
	P08729
	Q12905
	Q9Y5B9
	P53992
	P23381
	Q9Y2A7
	Q12965
	P14314
	P35241
	Q16181
	O00571
	Q99714
	Q96HC4
	O60506
	O75083
	P43490
	O95817
	Q96TA1
	O43795
	P14868
	Q8N2S1
	Q13228
	P49411
	P29966
	P50454
	Q96AE4
	Q8N1G4
	P63104
	Q8NE71
	Q9Y263
	O94906
	Q9BTC0
	Q5T1M5
	Q9NTJ3
	O95163
	Q9H4G0
	Q86W92
	P31946
	Q14571
	Q9Y446
	P27694
	Q96Q15
	P52789
	Q6PGP7
	Q15154
	P00751
	Q14676
	P61221
	A3KMH1
	Q92621
	Q7L576
	Q9UJU6
	Q02790
	P27348
	O43432
	Q9HC84
	P11215
	O43175
	Q15437
	P31040
	Q8NFC6
	Q8N3C0
	Q9NY33
	O14497
	P17301
	O43149
	P61978
	P14735
	P05534
	Q92797
	P13611
	Q92538
	Q9Y4E1
	P13637
	Q9ULV0
	Q15124
	Q12789
	P30876
	Q14669
	Q96N67
	Q99459
	P02042
	P17980
	O76094
	O95248
	P10643
	P42566
	O60264
	Q16851
	O75962
	Q13459
	Q9Y6D5
	P11940
	P08575
	Q9UGI8
	P26639
	P04844
	P10316
	Q9H583
	Q15424
	Q9UIG0
	Q13177
	P35998
	O14617
	P22897
	P46060
	Q92973
	P49189
	O43143
	O00567
	P07339
	O75153
	P12268
	P48147
	Q9Y4F5
	Q8TBA6
	Q15691
	P17844
	O75131
	Q9BY44
	Q9UKK3
	P01042
	P30740
	P30838
	O43290
	P80723
	O94874
	P19971
	Q8IWZ3
	P21399
	Q9BZL4
	O75694
	Q16643
	Q15436
	Q96QK1
	Q5T0Z8
	Q9NQC3
	Q8N1F7
	O75874
	Q12797
	P23921
	P52907
	P0DOX7
	Q12931
	P31930
	O60341
	Q9Y6N5
	P47897
	Q8IUX7
	Q13618
	Q8TD16
	Q9NZN5
	P42345
	P05107
	Q06210
	Q9UHD9
	P98194
	Q7Z4S6
	Q96G03
	Q9Y265
	P26358
	P00918
	Q13136
	O95347
	O43815
	O95573
	Q08379
	P09651
	Q9H3S7
	P20042
	Q96KP4
	O94832
	Q9NUQ9
	P26196
	P36957
	Q9Y4A5
	Q9Y6F6
	Q92608
	Q9P0V9
	O95831
	Q5JTV8
	Q7LBC6
	P31943
	P45974
	O00299
	Q15181
	O00291
	Q8TD19
	P56199
	P55795
	Q9NVD7
	P46063
	P20020
	P16152
	Q15057
	Q6ZNJ1
	Q9H0A0
	Q53EL6
	P13671
	Q9BXJ9
	Q14624
	P35443
	Q86XP3
	Q9NZM3
	Q6NZI2
	P09104
	Q5JSL3
	Q14767
	P46087
	P21359
	Q9Y485
	P47755
	Q6P2E9
	P07910
	Q8IZH2
	Q02252
	Q8WUM0
	O14745
	P36871
	O00203
	Q9H4A4
	P08237
	Q9UQC9
	Q9P2M7
	Q96K76
	P02647
	P50502
	P43121
	Q9UMS4
	P21281
	Q8TEM1
	O75691
	Q9UHX1
	Q14240
	Q6WKZ4
	P18669
	P09871
	Q06124
	P31942
	Q6DD88
	Q5THJ4
	Q15459
	P63244
	P08758
	Q5VZK9
	Q9Y6U3
	Q9H6S3
	Q14151
	Q93084
	Q7KZI7
	Q96T23
	P49589
	Q16853
	Q9UIA9
	P00367
	P49591
	P04899
	P23141
	Q562R1
	O60502
	P19823
	P57740
	Q15042
	Q01970
	Q9Y696
	Q15366
	P01861
	P12830
	P09327
	P49915
	Q9NVP1
	Q15942
	Q9Y2H6
	P40227
	Q04917
	Q9UJZ1
	Q8TEQ6
	Q14258
	P48594
	P38606
	Q8WUF5
	P02748
	O60216
	Q9NU22
	Q9UIQ6
	Q6YN16
	P19838
	P39880
	Q2M2I8
	A1X283
	Q9UJS0
	Q9UNZ2
	P29692
	Q15477
	O00461
	Q5VYS8
	Q96I24
	P46100
	Q92888
	A0MZ66
	O15523
	Q9Y230
	Q13561
	Q9BY89
	P19174
	Q9UMX0
	Q6PKG0
	P17858
	A0FGR8
	P01876
	P31947
	Q8WWM7
	Q9GZR7
	P01834
	P48735
	Q9HC35
	P29350
	Q8TCS8
	P00390
	P50416
	Q9HAV4
	Q9NRY4
	Q14914
	P61011
	O15371
	O95602
	O60488
	P11217
	P23142
	Q15021
	P48444
	P40121
	O75150
	Q99613
	P22234
	Q5H9R7
	Q9P2R3
	P06727
	Q5VZ89
	Q13315
	Q9UKX7
	P54578
	Q13596
	P07954
	Q63HR2
	O75746
	P01008
	Q15417
	P51884
	Q9UQB8
	P22695
	P01871
	P09110
	P06748
	P04632
	P49756
	Q9BTW9
	Q9H2P0
	P22059
	P12004
	Q9C0D5
	Q14BN4
	Q13308
	Q53EP0
	Q9NR12
	P07195
	O75179
	Q9UH99
	Q15084
	Q9BZH6
	P54920
	P08195
	Q68DQ2
	Q9UBG0
	P40222
	Q9Y2U8
	Q9Y4W6
	Q9BXP5
	P43304
	Q9NYL9
	P29590
	Q13418
	Q9Y2X3
	P61158
	Q8TEW0
	Q07866
	Q9Y3I0
	Q96A65
	Q9UBT2
	Q86UU1
	Q96JH7
	Q9UNF0
	P54577
	Q9UPY3
	O75410
	Q08426
	P51608
	Q14566
	P09493
	Q12774
	Q9UGP8
	Q9NVA2
	Q4L180
	Q9HD20
	Q9Y277
	Q92804
	Q9H2U1
	Q96C19
	P35527
	Q8NBF2
	Q12769
	O43396
	P07951
	Q8N3U4
	P11387
	O75828
	P43686
	P60228
	Q92626
	O76074
	Q9Y6K5
	O75955
	O00231
	Q9UL18
	Q9C0C9
	O00443
	O75146
	O43847
	O60218
	Q5JRX3
	O00151
	Q96KR1
	Q8TE68
	O95810
	Q96RT1
	Q9Y4J8
	P10515
	Q9H1H9
	P05166
	P36578
	O00469
	O14639
	Q8NDA2
	Q9UQ80
	P00338
	Q92609
	Q8IWJ2
	Q86UX7
	P41218
	P54886
	O14976
	Q32P28
	P00387
	P55809
	Q86SQ0
	P51812
	O75891
	Q9HCK8
	P33991
	Q9UHB9
	P07737
	P02790
	Q6XQN6
	Q5JTH9
	O75822
	Q96HE7
	O00232
	P07585
	Q9NTI5
	Q9H0D6
	O15355
	P14550
	O15067
	P51531
	Q9Y4E8
	Q9UKG1
	Q8NC51
	Q96T58
	P20073
	O43390
	P61981
	Q96AQ6
	Q9UKY7
	P11274
	O00507
	Q9BW04
	Q9H9G7
	P12532
	Q01804
	Q8NEY1
	A6NMZ7
	Q14141
	P16885
	Q8IY21
	Q96PC5
	P05120
	P23743
	P30038
	O43242
	Q7Z2Z2
	Q5T0W9
	O75112
	P40926
	P50552
	P33992
	P62195
	O75339
	Q05655
	Q15019
	Q9NYF8
	Q12923
	Q6NUK1
	P00736
	Q14651
	Q7Z3D6
	P13861
	Q9UKV8
	Q6ZMP0
	Q14166
	O43776
	O43719
	P21291
	Q06830
	Q96JB2
	P62495
	Q9HAU0
	P06702
	Q9NSE4
	Q9BYK8
	Q9NZU5
	Q7Z478
	Q6P1N0
	Q9UPT5
	Q562E7
	O95786
	Q15811
	Q03518
	P04004
	Q5SW79
	Q8TF72
	Q96RQ3
	Q6ZMI0
	Q9Y3R5
	Q08380
	O95373
	P48449
	Q05193
	Q0VD83
	P04843
	P27338
	Q7RTP6
	P22223
	P11171
	Q9HCS7
	Q9Y2D5
	P51532
	Q86VS8
	Q05209
	Q9UJW0
	Q9GZM7
	Q9C0J8
	O43592
	Q13330
	P50895
	O15294
	P42285
	P55036
	Q10570
	Q7Z417
	P01860
	O00116
	P11177
	P30837
	P30154
	Q15020
	P05198
	Q68CZ2
	Q9UPQ9
	Q05086
	Q9UBB4
	Q5VT25
	Q5JSZ5
	P00325
	Q9Y618
	Q66K14
	Q9H6Z4
	O60504
	O00534
	P23526
	P08559
	Q9BZK7
	P10321
	P30084
	Q99961
	O14950
	Q9NXV6
	P11678
	Q13148
	Q3LXA3
	Q9UMD9
	Q92793
	Q14689
	Q13283
	Q7Z3K3
	P46379
	P11413
	O00160
	Q9BZZ5
	P13804
	Q7Z3U7
	P16284
	Q96NY7
	Q14289
	Q13683
	Q86VB7
	P39023
	Q9UEY8
	Q8NCN5
	Q8TDL5
	Q9P260
	O14936
	Q14997
	Q12788
	P34913
	Q6Y7W6
	Q99536
	P13746
	Q14005
	Q9UBE0
	Q15067
	Q7Z5K2
	Q9H307
	P62140
	P54289
	Q13557
	Q9Y2L1
	Q8NF50
	P80303
	P78524
	Q9Y3F4
	P05997
	P62714
	Q92576
	Q06323
	Q5GLZ8
	Q9Y262
	Q9Y2W1
	Q9NRD9
	Q08043
	Q8N4X5
	Q6PJT7
	Q01469
	Q15046
	Q02809
	Q08257
	P31146
	Q96GQ7
	O75367
	Q96T51
	P47756
	P01859
	P28482
	O96005
	P23193
	O43896
	Q14155
	P41250
	Q8NBS9
	O14920
	P43246
	P27105
	P02749
	P26368
	Q9BUJ2
	P48163
	Q13620
	Q01484
	P04003
	Q9UMR2
	Q14562
	Q07021
	Q12959
	P62701
	Q9UDT6
	P55084
	Q99439
	P15144
	Q9UHR4
	Q9Y6Y8
	Q14677
	P08240
	Q16134
	P35251
	Q13033
	P02730
	P27448
	Q5XKE5
	P50579
	Q8IZL8
	Q14254
	P19338
	Q15418
	Q9Y450
	P33993
	P30419
	P62191
	P05165
	Q5VTR2
	Q8TDB6
	Q12830
	P35237
	O75376
	O75521
	Q9BVJ6
	Q9P2D3
	Q96B97
	Q86U86
	P00505
	P35611
	P51858
	Q8IXQ6
	O14964
	P18031
	O95433
	Q9NSK0
	Q9H2D6
	Q15276
	P34897
	O14672
	Q13451
	P29317
	P41214
	Q9NY15
	P28290
	Q9NZT2
	P62136
	P09525
	P09382
	P67775
	P67936
	Q13043
	Q9H6T3
	O94905
	Q96RL7
	Q6P1M0
	Q9NTK5
	Q96ST3
	Q9NZN3
	Q12929
	Q14257
	P16989
	Q14746
	P29536
	O94855
	Q16543
	Q8TBC4
	Q9BXX0
	Q6IN85
	Q13425
	Q8IWV7
	Q93034
	Q99590
	Q9BQL6
	O95793
	P52630
	Q14515
	Q5VT79
	P62937
	Q9Y2Z0
	Q14678
	Q9Y608
	P48506
	O43278
	Q8WWQ0
	O94826
	P20592
	Q9UHG3
	O43399
	O60684
	Q99456
	Q9NSY1
	Q92673
	Q13310
	Q96HP0
	O60879
	P31323
	P24844
	O14981
	P13798
	O15021
	P38919
	P23368
	Q9NP61
	Q8N8S7
	Q9BYX2
	O14841
	P13928
	O95819
	O60934
	O14776
	Q9UBF2
	Q13332
	P32969
	O43301
	Q9NY27
	O95747
	Q96JJ3
	O00629
	Q6NZY4
	P11766
	Q5JTZ9
	Q13501
	P82094
	O94901
	P10768
	Q14694
	Q8N573
	Q9Y5K6
	Q9H1B7
	P01040
	O95714
	P22307
	O75717
	Q13586
	P50995
	P52943
	P24534
	P46109
	P07357
	P05388
	Q8NB90
	Q9P258
	O60333
	Q03169
	P20742
	Q99973
	Q00653
	P28340
	Q15435
	P51888
	P13674
	Q9Y613
	Q9BT78
	P46777
	Q12768
	A3KN83
	Q13492
	Q13409
	O60306
	P10155
	Q9ULV4
	Q9H6S0
	Q8WUY3
	Q15404
	Q3KQU3
	Q7L2E3
	P33241
	Q8TAT6
	Q08AM6
	Q6P3W7
	O00423
	Q96AY3
	Q13393
	Q8TEX9
	P62333
	Q9P2B2
	Q14847
	Q92620
	Q9UNS2
	Q96P48
	Q01780
	Q9BWD1
	Q6NXG1
	P35612
	P0DOX2
	P08253
	Q9UBV2
	Q14149
	P30040
	P23588
	P09917
	P22033
	P48637
	Q0JRZ9
	Q12805
	P49959
	A1L0T0
	P53041
	Q2M2I5
	P02649
	Q16822
	Q92974
	Q8IY17
	O95361
	P55011
	Q96A49
	Q9NP58
	Q9HCE1
	Q6NUQ4
	P0DP25
	Q92835
	Q9UKN8
	Q9UPT8
	Q92696
	Q96J02
	Q9Y512
	O43237
	Q567U6
	Q96KG9
	Q8WVM7
	P33121
	P61160
	Q15661
	O75113
	O43264
	P46937
	O75368
	P43155
	Q99615
	Q9NWH9
	Q9Y4W2
	P37837
	Q96AG4
	Q09472
	Q6PI48
	Q16204
	P05156
	P61201
	Q14444
	P62873
	P28070
	P08069
	Q9NUU7
	Q6ZMZ3
	P00915
	Q9C075
	Q9H0B6
	Q8TDY2
	Q9H444
	Q9H4L5
	O95140
	P08648
	Q13555
	P04626
	P51003
	P39059
	Q9NW13
	P62241
	P00739
	Q9P2R7
	P62424
	Q5T2T1
	Q16401
	P07099
	Q16706
	Q3ZCM7
	Q96PK6
	P35232
	P43405
	Q8TE77
	P52597
	O60784
	O75363
	Q6NYC8
	Q9H3P7
	Q8IX12
	Q8ND30
	A5A3E0
	Q9HCC0
	P17066
	Q13017
	Q14692
	Q9NXG2
	Q16698
	Q9Y6E0
	Q9BRZ2
	P43034
	P00491
	Q53GG5
	O00339
	Q96CW1
	P15502
	P13807
	Q9NW82
	Q9NP81
	O95466
	Q96D71
	P43307
	Q8NEU8
	Q9UNF1
	P35637
	P57721
	P39060
	O75821
	Q9Y6M1
	Q9UID3
	O94875
	P34896
	Q9Y6G9
	O00186
	O60524
	O95758
	P54753
	Q9Y285
	Q8IWE2
	P20930
	P05067
	Q9HAU5
	Q96PE2
	Q9Y266
	O94776
	Q5SRE5
	Q13642
	P25789
	Q96P70
	Q86XL3
	Q7L0Y3
	Q9NUL3
	Q9UJC3
	Q96T37
	Q9UDR5
	P07602
	Q9Y2X7
	Q8NEB9
	O95479
	O94804
	P51114
	P19525
	P12035
	Q96JI7
	P63167
	O75152
	Q02818
	P10909
	Q13724
	Q9UBC9
	P18615
	Q8IWV8
	Q9NQX3
	P22392
	Q12873
	Q8TF05
	Q96F07
	P63208
	P26641
	Q9NV70
	Q9BY77
	Q86Y56
	Q9NSD9
	Q9H9A6
	Q8N3P4
	Q13126
	Q13347
	P14780
	P55263
	Q9UBU9
	Q13740
	O15357
	P08708
	P61247
	P12081
	P32119
	Q0ZGT2
	P07358
	O60568
	Q99570
	Q9Y570
	P54819
	Q13617
	O76031
	Q9H845
	Q15833
	Q96NY8
	O60749
	P63151
	O60282
	Q01546
	Q9HC38
	Q92520
	Q05397
	Q6UW02
	Q96L92
	Q96SB3
	O43294
	Q01581
	Q9NVI7
	P04080
	O43747
	O60814
	Q66K74
	Q96S55
	Q96EY7
	P20908
	Q9NQX4
	Q5VT52
	P46108
	Q96CV9
	Q9NYV4
	Q9NQW7
	Q9NRL3
	Q99497
	Q92667
	Q12996
	Q9HB71
	O95833
	Q8IY81
	P60660
	Q9UGU0
	Q09161
	P15428
	Q9UH65
	Q6P996
	Q96SI9
	Q8WVV4
	P62760
	O95486
	Q9P206
	P04181
	O95239
	P21266
	O60826
	Q92766
	O94919
	O60343
	Q7Z4W1
	Q9UIV8
	Q9Y2T2
	P09622
	Q9Y5L0
	P57737
	Q96SB4
	P55327
	Q9BXN1
	P12931
	Q8IYI6
	Q6IQ23
	P25391
	P51991
	Q96LD4
	P05455
	Q9HCY8
	P11182
	O75439
	P43652
	Q8NBJ4
	Q92541
	Q8NHH9
	Q13619
	Q9Y3L3
	P47895
	Q9H0L4
	Q14738
	Q5SSJ5
	Q9Y383
	P20585
	Q4KMP7
	Q9BUQ8
	O76021
	Q53GL7
	Q8WXF1
	Q8IZ83
	Q9NTZ6
	Q96JM3
	Q9BTE3
	Q7Z434
	Q6UB35
	Q02108
	Q13153
	Q5SYE7
	Q96A33
	Q9H2U2
	Q6GYQ0
	Q9Y6R4
	P16333
	O94915
	P22061
	P13591
	Q6DKJ4
	P25685
	Q9P253
	O15382
	Q13573
	O75475
	Q8TER5
	Q9Y5K5
	Q8N201
	P55010
	P18754
	Q7Z3T8
	P52294
	Q9NRY5
	Q9Y4D1
	P05387
	P36873
	P33240
	A7KAX9
	Q5QJE6
	P51178
	Q8WZA9
	P17174
	Q8N257
	P49407
	Q96RP9
	Q9HD67
	Q86VI3
	Q8N3F8
	P08865
	Q9Y624
	P47985
	P05546
	Q15269
	P34949
	O96008
	Q9H3Q1
	P52732
	P53675
	Q14137
	Q8IVD9
	Q16881
	Q9Y295
	O95861
	Q92922
	Q6P158
	Q9H9B4
	Q96S59
	Q9UKS6
	Q96CW5
	P27987
	Q9NXC5
	Q9UBQ7
	Q14498
	Q8N7H5
	O94760
	P04424
	Q8IWA4
	P98082
	Q07960
	O14879
	O00425
	Q9BRF8
	Q12860
	P12429
	P69905
	P30519
	P50748
	Q9ULW8
	O60885
	Q9UBS4
	O75976
	Q9Y6D9
	P20618
	Q92599
	Q9NPH2
	Q6ZSZ5
	Q69YQ0
	P16435
	Q86YP4
	Q96I25
	Q9UPN7
	Q6XZF7
	Q14554
	Q7Z6E9
	Q9UGP4
	Q13948
	Q96L91
	O75487
	O15247
	Q9Y2J2
	O00764
	O14896
	Q96RU3
	Q13976
	P49916
	O94885
	P02462
	P49815
	P30486
	P50479
	O94851
	Q9BWU0
	Q96J84
	P41091
	Q9UNM6
	Q96BJ3
	Q9NTX5
	Q12849
	Q9UL15
	P13929
	P51692
	Q13884
	Q9NRL2
	P40818
	Q9Y697
	P56537
	Q96FV9
	P18433
	P10644
	Q96T76
	P18124
	O00391
	Q53GS9
	O60245
	Q9HCB6
	Q9HBR0
	Q5VW36
	Q13144
	Q9BSJ2
	Q5T5Y3
	Q00169
	P52790
	Q9NUQ6
	Q8NI27
	Q8N766
	O95352
	P36955
	P28074
	P01893
	Q8NI36
	Q6VMQ6
	Q8N6T3
	O95453
	Q96CX2
	P49821
	P60900
	Q08945
	P21397
	P40394
	Q9H270
	Q9UIF9
	Q8N392
	P53990
	Q99623
	Q9P2B4
	O60361
	Q9NVH2
	Q8IX01
	P17252
	Q00325
	P06753
	P28066
	Q86YS7
	P01011
	Q96BY6
	Q12792
	Q9NVE7
	Q8NI08
	P42229
	Q9P0M6
	Q15648
	Q9UKM9
	P20936
	P06681
	Q969V3
	Q13564
	Q9BQ39
	Q14103
	P52292
	P36507
	P07686
	Q08752
	Q13011
	Q9H1A4
	Q6DT37
	Q86TI2
	Q9H9E3
	Q92785
	P30044
	Q08209
	Q96SB8
	Q99683
	P23396
	Q9P219
	P08473
	Q13188
	Q9Y305
	Q9NRR5
	Q6YP21
	O94911
	P25786
	Q9UG63
	Q9UI10
	Q9H074
	Q7L2H7
	O00161
	P28289
	Q13616
	Q5T8P6
	Q92805
	Q13443
	P09417
	O14908
	P45954
	P48739
	Q96IZ0
	Q92629
	Q12874
	Q96FW1
	P30520
	P98175
	Q9Y5M8
	O75170
	O95155
	Q9H5N1
	Q96KP1
	P52888
	Q14344
	Q7Z3B4
	P35052
	O15042
	Q15650
	Q92544
	P29373
	Q9H936
	P15170
	Q9NTJ5
	Q12765
	Q9NUQ8
	P31937
	Q96AX1
	Q8TCU6
	P12235
	O60231
	Q8TC07
	P61163
	Q86SF2
	Q13671
	P02760
	O94788
	Q9Y5B6
	P23497
	P21283
	Q8NBJ5
	Q6PJG2
	Q9Y4D8
	P08754
	Q86WV6
	Q6R327
	Q68CP9
	O95208
	Q16512
	Q96JB5
	Q8N3V7
	Q13546
	Q8IZW8
	O00499
	Q9H8H0
	Q53LP3
	Q86X29
	Q06033
	Q14156
	Q13107
	O75400
	Q14161
	O75688
	Q9BTU6
	Q9ULH7
	Q8N335
	P49711
[truncated: 7,172 more rows]

## Sheet: Fig. 1C&D Metascape
	Pathway	Enrichment	P value	Count
KEGG	Ras signaling pathway	20.0725	1.74775e-24	24
	chemokine signaling pathway	17.8529	7.07938e-15	15
	endocytosis	12.497	1.32369e-12	15
	apelin signaling pathway	17.804	4.07274e-12	12
	regulation of autophagy	18.0513	2.84758e-11	11
	Rap1 signaling pathway	12.3509	5.17377e-11	13
	MAPK signaling pathway	11.0431	2.07254e-10	13
	serotonergic synapse	18.203	2.15174e-10	10
	phospholipase D signaling pathway	14.5291	2.98228e-10	11
	pathways in cancer	8.2259	4.80586e-10	15
	Pathway	Enrichment	P value	Count	Class
GO	Golgi vesicle fusion to target membrane	162.462	3.83248e-07	3	BP
	protein prenylation	157.538	2.70384e-17	8	BP
	prenylation	157.538	2.70384e-17	8	BP
	protein geranylgeranylation	154.725	4.0449e-11	5	BP
	constitutive secretory pathway	123.78	1.50143e-08	4	BP
	plasma membrane to endosome transport	108.308	2.99211e-08	4	BP
	phagosome acidification	108.308	1.9033e-06	3	BP
	Rab protein signal transduction	103.15	1.04362e-18	10	BP
	amyloid-beta clearance by transcytosis	92.8352	3.31951e-06	3	BP
	regulation of vesicle size	78.7692	1.39548e-07	4	BP
	myosin V binding	191.131	5.39372e-34	15	MF
	protein prenyltransferase activity	185.67	6.00784e-14	6	MF
	protein geranylgeranyltransferase activity	173.292	2.16034e-09	4	MF
	Rab geranylgeranyltransferase activity	162.462	3.83248e-07	3	MF
	GDP-dissociation inhibitor binding	162.462	3.83248e-07	3	MF
	G protein activity	146.215	5.50396e-55	27	MF
	GDP binding	121.305	8.61888e-81	42	MF
	GTP-dependent protein binding	88.6154	3.39795e-16	9	MF
	prenyltransferase activity	76.4525	1.02277e-10	6	MF
	G-protein beta-subunit binding	64.9846	3.16706e-10	6	MF
	Rab-protein geranylgeranyltransferase complex	162.462	3.83248e-07	3	CC
	anchored component of synaptic vesicle membrane	144.41	8.08026e-17	8	CC
	phosphorylase kinase complex	129.969	9.54879e-07	3	CC
	insulin-responsive compartment	108.308	4.80022e-10	5	CC
	phagocytic vesicle membrane	54.1538	3.26331e-28	19	CC
	melanosome membrane	48.1368	1.26195e-06	4	CC
	chitosome	48.1368	1.26195e-06	4	CC
	pigment granule membrane	48.1368	1.26195e-06	4	CC
	postsynaptic endosome	43.3231	4.20013e-05	3	CC
	heterotrimeric G-protein complex	38.2262	1.04229e-08	6	CC

## Sheet: Fig. 1E
Gene Symbol	Fold change
GBP5	2.61883
GBP1	2.08707
UCHL1	1.80944
GNG10	1.58612
PALM2	1.57374
RAB31	1.46464
RAB43	1.43343
RAB29	1.38275
RHEB	1.36606
LMNB1	1.33199
RAC2	1.31577
NAP1L1	1.31446
RAB32	1.30379
DNAJA1	1.29611
RAP2B	1.29188
RAB30	1.28325
RAB34	1.21157
YKT6	1.20042

## Sheet: Fig. 1F
Factor	P value	HR	95% CI
			Lower	Upper
LMNB1	0.143	1.791	0.821	3.905
DNAJA1	0.504	1.282	0.618	2.66
UCHL1	0.014	2.526	1.209	5.277
YKT6	0.183	1.409	0.85	2.337
RAP2B	0.022	1.815	1.089	3.025
PALM2	0.013	1.893	1.147	3.125

## Sheet: Fig. 2A
PALM2 expression
Normal	Tumor
0.0871143	0.652266
-0.147677	1.05862
0.00372995	1.38376
-0.0336976	-0.0958906
-0.332606	0.253611
-0.334716	0.238244
-0.391467	0.166477
-0.401916	1.3801
-0.0910853	0.141792
-0.545239	0.150468
-0.733948	0.812845
-0.422498	-0.154548
-0.602042	0.477149
-0.683191	-0.15591
-0.203417	-0.720806
-0.245758	-0.261711
-0.809261	0.342688
-0.816453	-0.808807
-0.657735	-0.233211
-0.731801	-0.675434
-0.365989	1.63501
-0.209591	0.26181
-0.336643	0.0800331
-0.0853641	0.411413
-0.389541	-0.336991
-0.454667	0.336845
-0.486161	-0.364668
-0.764934	-0.491337
0.181327	0.924776
-0.502476	0.304502
-0.408157	-0.124692
-0.232003	0.0302993
-0.266492	0.285062
0.392002	0.480338
-0.675967	0.624383
-0.655127	0.00967228
-0.324362	0.526998
-0.490856	0.882486
0.124723	0.0659159
-0.62766	0.0515612
-0.292824	0.462751
-0.273985	-0.009912
-0.0443676	0.651061
-0.282696	0.0747803
-0.0643432	-0.19312
-0.0921653	0.439768
-0.000131356	0.455222
-0.190872	0.303293
-0.0451788	0.24149
-0.174748	-0.113227
-0.29123	-0.0840317
-0.334741	0.204845
-0.528852	0.124556
-0.291718	0.744491
-0.694676	-0.616728
-0.394144	-0.146097
-0.724156	-0.328951
0.068691	0.534546
-0.45642	0.708693
-0.726497	0.524707
-0.467311	-0.493884
-0.823864	1.71359
-0.591506	-0.029185
-0.428143	0.279323
-0.338043	-0.204354
-0.167703	0.598187
-0.408397	-0.156647
-0.576673	-0.27624
0.0282279	-1.28016
-0.545485	-0.985563
-0.131902	0.136817
-0.568017	0.225216
-0.711108	0.137397
-0.405882	0.689424
0.0989257	0.297069
-0.256359	1.54961
0.302474	0.552261
0.49095	0.536064
-0.15019	0.0340229
-0.434375	-0.143271
-0.294769	-0.532275
-0.666302	-0.754781
-0.342877	-0.414452
-0.457281	-0.0119717
-0.710648	-0.616092
-0.470765	-0.550306
-0.581213	0.943486
-0.12313	0.048764
-0.561586	0.910399
-0.377781	0.306286
0.259126	1.0583
-0.244706	0.0946854
-0.0562683	0.866589
0.15032	1.12912
-0.742616	0.955928
-0.426994	1.19886
0.249913	0.250485
-0.189034	0.802544
-0.526103	0.844985
-0.340703	2.07745
-0.0248744	-0.288171
-0.487409	-0.377598
-0.596882	-0.463584
-0.216602	0.720199
0.479012	0.42969
-0.331988	-0.0401025
-0.612195	-0.318625
-0.291499	0.457391
-0.305455	-0.158362
-0.0120138	-0.204766
-0.529413	0.310523
-0.730675	0.535986
-0.394855	0.67538
-0.719299	0.369897
-0.0658538	0.530039
-0.160691	0.493964
-0.24432	0.0272382
0.126066	0.632225
0.0729672	0.699845
0.793766	0.891306
-0.080954	1.81319
-0.315355	-0.012089
0.0778927	0.292783
0.124224	-0.0571032

## Sheet: Fig. 2D-F WB
Fig. 2D								Fig. 2E									Fig. 2F
IB: PALM2
									IB: PALM2									IB: PALM2								IB: PALM2
IB: GAPDH
									IB: GAPDH									IB: Lamin B1								IB: ATP1A1
																										IB: GAPDH
																		IB: GAPDH
IB: PALM2
									IB: PALM2
IB: GAPDH
																		IB: PALM2								IB: PALM2
									IB: GAPDH
																										IB: ATP1A1
																		IB: Lamin B1
																										IB: GAPDH
IB: PALM2
																		IB: GAPDH
IB: GAPDH
IB: PALM2
IB: GAPDH
	Gray level
	PALM2			PALM2/GAPDH
	75 kDa	45 kDa	GAPDH	75 kDa	45 kDa
1N	1	1	1	1	1
1T	2.43343	0.865996	1.68202	1.44673	0.514855
2N	0.46902	0.259946	0.645058	0.727097	0.402981
2T	2.97428	0.897592	1.60464	1.85356	0.559374
3N	0.578902	0.714464	0.806041	0.718204	0.886387
3T	1.85038	0.596124	1.06218	1.74206	0.561227
4N	0.787817	0.821805	0.740021	1.06459	1.11052
4T	4.37256	1.00924	0.779714	5.6079	1.29437
5N	0.452509	0.730361	0.742623	0.609339	0.983488
5T	0.578774	undetermined	0.396663	1.45911	#VALUE!
6N	1.72247	0.846782	0.962064	1.79039	0.880172
6T	0.783967	0.671337	0.978705	0.801025	0.685944
7N	0.311086	0.422922	0.47476	0.655249	0.890812
7T	2.62372	0.41481	0.031318	83.7768	13.2451
8N	1.90351	0.793166	0.969803	1.96278	0.817863
8T	4.07581	1.34356	1.81918	2.24046	0.738553
9N	0.731703	0.522357	0.571596	1.28011	0.913857
9T	2.45283	0.768006	1.70873	1.43547	0.449461
10N	0.443992	0.207337	0.358595	1.23814	0.578193
10T	2.35764	0.805074	1.0442	2.25784	0.770997
11N	1.34934	0.597573	1.08824	1.23993	0.549119
11T	2.27954	0.419683	1.29428	1.76125	0.32426
12N	1.54038	0.751634	1.25323	1.22913	0.599759
12T	4.27802	0.996972	2.44265	1.75139	0.408152
13N	0.746504	1.25118	1.44783	0.515603	0.864182
13T	2.43398	0.822619	2.2642	1.07499	0.363316
14N	1.29362	1.35506	1.06989	1.20912	1.26655
14T	4.11799	1.02063	1.74346	2.36196	0.585405
15N	0.514071	0.373956	0.865359	0.594055	0.43214
15T	1.91613	0.412075	1.69828	1.12828	0.242643
16N	0.359187	0.517942	0.95624	0.375624	0.541644
16T	4.9204	0.52671	1.31112	3.75283	0.401726
17N	1.00789	0.427527	0.73447	1.37226	0.582089
17T	1.44869	0.345976	2.26878	0.638535	0.152495
18N	0.412507	0.130851	0.374369	1.10187	0.349524
18T	0.22242	0.140226	0.402894	0.552056	0.348047
19N	1.55486	1.7719	2.25204	0.690426	0.786798
19T	4.43557	0.903764	1.21189	3.66002	0.745744
20N	0.386745	1.197	1.33001	0.290784	0.899995
20T	4.10426	1.88757	2.64206	1.55344	0.714432
21N	1.40261	1.27727	1.54536	0.907627	0.826519
21T	2.85934	0.627822	2.43413	1.17469	0.257925
22N	1.69154	1.00395	1.49318	1.13285	0.672354
22T	1.25089	0.4815	1.20433	1.03866	0.399807
23N	1.4991	0.996795	1.53741	0.975086	0.648362
23T	1.63429	0.799329	3.24122	0.504219	0.246613
24N	0.955178	0.920502	1.52858	0.624881	0.602196
24T	2.75577	1.05666	3.09637	0.89	0.341259

## Sheet: Fig. 3A&B&E WB
Fig. 3A													Fig. 3B										Fig. 3E
																										KYSE200							KYSE30
			HEK 293T
														IB: Flag-PALM2
																								IB: Flag								IB: Flag
IB: Flag
														IB: GAPDH
																								IB: GAPDH								IB: GAPDH
IB: Myc
														IB: Flag-PALM2										IB: Flag								IB: Flag
IB: Flag														IB: GAPDH										IB: GAPDH								IB: GAPDH
IB: HA

## Sheet: Fig. 4
Fig. 4A siRNA knockdown
cDNA	Gene	CT	AVERAGE (ACTIN CT)	ΔCT	AVERAGE (ΔCT)	ΔΔCT	2^（-ΔΔCT）
150-siNC	β-actin	16.663	16.8111
150-siNC	β-actin	16.9353
150-siNC	β-actin	16.715
150-siNC	β-actin	16.9308
150-siPALM2-2	β-actin	16.0678	16.1251
150-siPALM2-2	β-actin	15.9563
150-siPALM2-2	β-actin	16.0455
150-siPALM2-2	β-actin	16.4306
150-siPALM2-3	β-actin	15.6653	15.7636
150-siPALM2-3	β-actin	15.7379
150-siPALM2-3	β-actin	15.7658
150-siPALM2-3	β-actin	15.8854
150-siNC	PALM2	31.9776		15.1666	15.379	-0.212448	1.15865
150-siNC	PALM2	31.9371		15.1261		-0.252953	1.19164
150-siNC	PALM2	32.3295		15.5185		0.139484	0.907844
150-siNC	PALM2	32.516		15.7049		0.325916	0.797792
150-siPALM2-2	PALM2	32.4469		16.3218		0.942795	0.520224
150-siPALM2-2	PALM2	32.5155		16.3904		1.01139	0.496067
150-siPALM2-2	PALM2	32.4658		16.3407		0.961738	0.513438
150-siPALM2-2	PALM2	33.4882		17.3631		1.98411	0.252769
150-siPALM2-3	PALM2	32.0144		16.2508		0.871831	0.546453
150-siPALM2-3	PALM2	31.9297		16.1661		0.787132	0.579495
150-siPALM2-3	PALM2	32.3243		16.5607		1.18173	0.440823
150-siPALM2-3	PALM2	32.2611		16.4975		1.11854	0.460561
cDNA	Gene	CT	ACTIN CT	ΔCT	AVE (ΔCT)	ΔΔCT	2^（-ΔΔCT）
510-siNC	β-actin	15.8254	15.8318
510-siNC	β-actin	15.7258
510-siNC	β-actin	15.8011
510-siNC	β-actin	15.9748
510-siPALM2-2	β-actin	15.9362	15.9304
510-siPALM2-2	β-actin	15.9383
510-siPALM2-2	β-actin	15.8792
510-siPALM2-2	β-actin	15.9681
510-siPALM2-3	β-actin	15.2687	15.3395
510-siPALM2-3	β-actin	15.3028
510-siPALM2-3	β-actin	15.3322
510-siPALM2-3	β-actin	15.4545
510-siNC	PALM2	24.9894		9.15765	9.28795	-0.130301	1.09452
510-siNC	PALM2	24.9683		9.1365		-0.151454	1.11069
510-siNC	PALM2	25.1204		9.28859		0.000636101	0.999559
510-siNC	PALM2	25.4008		9.56907		0.281119	0.822952
510-siPALM2-2	PALM2	26.0395		10.1091		0.821125	0.566
510-siPALM2-2	PALM2	26.0677		10.1373		0.849334	0.555041
510-siPALM2-2	PALM2	26.1672		10.2368		0.94881	0.518059
510-siPALM2-2	PALM2	26.2566		10.3261		1.03819	0.486937
510-siPALM2-3	PALM2	25.0968		9.75723		0.46928	0.722325
510-siPALM2-3	PALM2	25.1344		9.79487		0.506915	0.703725
510-siPALM2-3	PALM2	25.1162		9.77668		0.488731	0.712652
510-siPALM2-3	PALM2	25.3234		9.98392		0.695966	0.617296
Fig. 4B Would healing assay
KYSE150	siNC								siPALM2-2								siPALM2-3
0 h	13.543	14.029	14.819	14.674	12.07	13.082	13.586	13.907	13.467	13.901	14.246	13.682	16.843	13.393	13.829	14.785	16.569	16.511	15.92	16.335	13.903	14.972	14.693	16.544
16 h	3.81	3.612	4.673	4.479	3.108	3.448	4.422	3.74	6.421	6.617	6.632	7.444	9.13	6.248	6.855	7.547	9.265	9.725	10.196	9.1	7.679	8.972	8.957	9.616
Area of Wound healed	0.718674	0.742533	0.684662	0.694766	0.742502	0.736432	0.674518	0.731071	0.523205	0.523991	0.534466	0.455927	0.457935	0.533488	0.504303	0.48955	0.440823	0.410999	0.359548	0.442914	0.447673	0.400748	0.39039	0.418762
KYSE510	siNC					siPALM2-2					siPALM2-3
0 h	18.642	16.556	16.38	17.838	16.26	22.458	25.094	19.772	20.566	25.335	18.769	19.096	19.204	18.182	16.946
12 h	6.592	6.59	5.725	6.81	6.018	11.88	14.259	12.533	11.418	14.811	10.03	11.188	11.118	9.989	8.981
Area of Wound healed	0.64639	0.601957	0.650488	0.618231	0.629889	0.471013	0.431777	0.366124	0.444812	0.415394	0.465608	0.414118	0.421058	0.45061	0.470022
Fig. 4C Transwell migration assay
KYSE150	siNC	siPALM2-2	siPALM2-3
1	192	99	65
2	214	98	70
3	197	99	70
4	229	100	64
5	211	101	71
6	227	101	72
KYSE510	siNC	siPALM2-2	siPALM2-3
1	200	99	163
2	188	99	122
3	198	63	144
4	208	74	165
5	232	80	97
6	216	77	158
Fig. 4D Would healing assay
KYSE200	Flag				PALM2				PALM2C408S
0 h	20.434	20.626	20.826	23.047	17.769	17.775	17.11	18.397	18.464	18.658	18.586	18.513
48 h	12.162	11.942	11.52	13.528	6.028	7.663	7.884	8.262	11.769	11.71	12.742	11.41
Area of Wound healed	0.404816	0.421022	0.446845	0.413026	0.660757	0.568889	0.539217	0.550905	0.362597	0.372387	0.31443	0.383676
KYSE30	Flag				PALM2				PALM2C408S
0 h	21.136	20.59	21.092	24.344	23.844	22.428	23.416	24.204	18.005	17.568	18.146	19.352
24 h	14.165	13.859	14.051	16.664	14.761	12.284	12.772	14.346	11.845	11.765	12.969	12.456
Area of Wound healed	0.329816	0.326906	0.333823	0.315478	0.380934	0.452292	0.454561	0.407288	0.342127	0.330316	0.285297	0.356346
Fig. 4E Transwell migration assay
KYSE200	Flag	PALM2	PALM2C408S
1	83	159	95
2	97	186	78
3	81	150	118
4	90	172	70
5	78	165	85
6	94	152	82
KYSE30	Flag	PALM2	PALM2C408S
1	510	686	577
2	546	651	548
3	610	710	479
4	570	654	483
5	529	669	491
6	548	690	508

## Sheet: BioGRID PALM2
BioGRID database
ACTB
ANK2
ANK3
AP3M1
ARF6
ATE1
C11orf52
C12orf57
CAV1
CDC42
CKM
CTDSPL
CXADR
DIRAS3
DPP4
EBAG9
EIF2AK4
EPB41L4A
EZR
FLOT1
FPGS
GJA1
GJD3
GPD1L
KIF14
KRAS
KYNU
LACC1
LACTB2
LAMP1
LAMTOR1
LCK
LYN
M
MARCKS
MOSPD2
NIF3L1
NSP12
NSP2
NSP5
NSP7
OCLN
PANX1
PFN1
PML
RAB11A
RAB35
RAC1
RAC2
RAC3
RDX
RHOA
RHOB
RHOD
RHOF
RHOG
RHOJ
RND3
SLC9A3R1
STX4
STX7
SYT5
TES
ZFPL1
ZYX

[truncated: 6 more sheets: Fig. 5 WB, Fig. 6 WB, Fig. 6C, Supplementary Fig. S2, Supplementary Fig. S3C, Supplementary Fig. S5]
